# Supplementary material for: Genetic analysis of the “head top shape” quality trait of Chinese cabbage and its association with rosette leaf variation
Source: Hortic Res. 2021 May 1;8:106. doi: 10.1038/s41438-021-00541-y (PMC8087666; doi:10.1038/s41438-021-00541-y)
Supplement: Supplementary file 5 — Table S4 [file 41438_2021_541_MOESM5_ESM.xlsx]

## Sheet: QTL genes
Table S4. Genes in QTL regions for HTS, PH, OLL, OLPL, HLvL, HWe and HLPL.
IM_QTL
trait	peak.marker	chr	peak.cM	lod	pve	low.marker	low.cM	up.marker	up.cM	si.quality	length.cM	scaf	low.bp	up.bp	length.kb	Genes
PHQ1A4	A04-15452841	A04	143.762	4.62248	4.00847	A04-14635707	133.526	A04-15484529	146.958	<-+	13.432	A04	14635707	15484529	848.822	Bra021796;Bra021797;Bra021798;Bra021799;Bra021800;Bra021801;Bra021802;Bra021803;Bra021804;Bra021805;Bra021806;Bra021807;Bra021808;Bra021809;Bra021810;Bra021811;Bra021812;Bra021813;Bra021814;Bra021815;Bra021816;Bra021817;Bra021818;Bra021819;Bra021820;Bra021821;Bra021822;Bra021823;Bra021824;Bra021825;Bra021826;Bra021827;Bra021828;Bra021829;Bra021830;Bra021831;Bra021832;Bra021833;Bra021834;Bra021835…
PHQ2A4	cA04.loc156	A04	156	3.90589	1.28928	A04-15478117	145.321	A04-16269668	166.85	<-->	21.529	A04	15478117	16269668	791.551	Bra017324;Bra017323;Bra017322;Bra017321;Bra017320;Bra017319;Bra017318;Bra017317;Bra017316;Bra017315;Bra017314;Bra017313;Bra017312;Bra017311;Bra017310;Bra017309;Bra017308;Bra017307;Bra017306;Bra017305;Bra017304;Bra017303;Bra017302;Bra017301;Bra017300;Bra017299;Bra017298;Bra017297;Bra017296;Bra017295;Bra017294;Bra017293;Bra017292;Bra017291;Bra017290;Bra017289;Bra017288;Bra017287;Bra017286;Bra017285…
PHQ3A4	cA04.loc168	A04	168	3.87903	0.921404	A04-15735957	156.828	A04-17038551	172.132	<-+	15.304	A04	15735957	17038551	1302.59	Bra017274;Bra017273;Bra017272;Bra017271;Bra017270;Bra017269;Bra017268;Bra017267;Bra017266;Bra017265;Bra017264;Bra017263;Bra017262;Bra017261;Bra017260;Bra017259;Bra017258;Bra017257;Bra017256;Bra017255;Bra017254;Bra017253;Bra017252;Bra017251;Bra017250;Bra017249;Bra017248;Bra017247;Bra017246;Bra017245;Bra017244;Bra017243;Bra017242;Bra017241;Bra017240;Bra017239;Bra017238;Bra017237;Bra017236;Bra017235…
PHQ4A4	A04-17632793	A04	182.265	4.44642	3.02798	A04-17511041	175.446	A04-17730212	184.724	++	9.278	A04	17511041	17730212	219.171	Bra016955;Bra016954;Bra016953;Bra016952;Bra016951;Bra016950;Bra016949;Bra016948;Bra016947;Bra016946;Bra016945;Bra016944;Bra016943;Bra016942;Bra016941;Bra016940;Bra016939;Bra016938;Bra016937;Bra016936;Bra016935;Bra016934;Bra016933;Bra016932;Bra016931;Bra016930;Bra016929;Bra016928;Bra016927;Bra016926;Bra016925;Bra016924;Bra016923;Bra016922;Bra016921;Bra016920;Bra016919;Bra016918;Bra016917;Bra016916…
OLLQ1A5	A05-21967418	A05	130.321	3.69937	0.0622711	A05-20924718	119.892	A05-22407474	143.712	<-->	23.82	A05	20924718	22407474	1482.76	Bra027302;Bra027303;Bra027304;Bra027305;Bra027306;Bra027307;Bra027308;Bra027309;Bra027310;Bra027311;Bra027312;Bra027313;Bra027314;Bra027315;Bra027316;Bra027317;Bra027318;Bra027319;Bra027320;Bra027321;Bra027322;Bra027323;Bra027324;Bra027325;Bra027326;Bra027327;Bra027328;Bra027329;Bra027330;Bra027331;Bra027332;Bra027333;Bra027334;Bra027335;Bra027336;Bra027337;Bra027338;Bra027339;Bra027340;Bra027341…
OLLQ2A5	cA05.loc144	A05	144	5.50039	4.61835	A05-21990254	131.781	A05-22953127	156.565	<-->	24.784	A05	21990254	22953127	962.873	Bra034749;Bra034750;Bra034751;Bra034752;Bra034753;Bra034754;Bra034755;Bra034756;Bra034757;Bra034758;Bra034759;Bra034760;Bra034761;Bra034762;Bra034763;Bra034764;Bra034765;Bra034766;Bra034767;Bra034768;Bra034769;Bra034770;Bra034771;Bra034772;Bra034773;Bra034774;Bra034775;Bra034776;Bra034777;Bra034778;Bra034779;Bra034780;Bra034781;Bra034782;Bra034783;Bra034784;Bra034785;Bra034786;Bra034787;Bra034788…
OLLQ3A5	cA05.loc152	A05	152	4.47886	1.26236	A05-22330408	139.71	A05-23285134	163.062	<-->	23.352	A05	22330408	23285134	954.726	Bra034828;Bra034829;Bra034830;Bra034831;Bra034832;Bra034833;Bra034834;Bra034835;Bra034836;Bra034837;Bra034838;Bra034839;Bra034840;Bra034841;Bra034842;Bra034843;Bra034844;Bra034845;Bra034846;Bra034847;Bra034848;Bra034849;Bra034850;Bra034851;Bra034852;Bra034853;Bra034854;Bra034855;Bra034856;Bra034857;Bra034858;Bra034859;Bra034860;Bra034861;Bra034862;Bra034863;Bra034864;Bra034865;Bra034866;Bra034867…
OLPLQ1A5	A05-22407528	A05	144.198	5.38929	6.5742	A05-21990254	131.781	A05-22953127	156.565	<-->	24.784	A05	21990254	22953127	962.873	Bra034749;Bra034750;Bra034751;Bra034752;Bra034753;Bra034754;Bra034755;Bra034756;Bra034757;Bra034758;Bra034759;Bra034760;Bra034761;Bra034762;Bra034763;Bra034764;Bra034765;Bra034766;Bra034767;Bra034768;Bra034769;Bra034770;Bra034771;Bra034772;Bra034773;Bra034774;Bra034775;Bra034776;Bra034777;Bra034778;Bra034779;Bra034780;Bra034781;Bra034782;Bra034783;Bra034784;Bra034785;Bra034786;Bra034787;Bra034788…
OLPLQ2A5	A05-22738646	A05	153.597	3.97651	1.45002	A05-22330408	139.71	A05-23285233	164.042	<-->	24.332	A05	22330408	23285233	954.825	Bra034828;Bra034829;Bra034830;Bra034831;Bra034832;Bra034833;Bra034834;Bra034835;Bra034836;Bra034837;Bra034838;Bra034839;Bra034840;Bra034841;Bra034842;Bra034843;Bra034844;Bra034845;Bra034846;Bra034847;Bra034848;Bra034849;Bra034850;Bra034851;Bra034852;Bra034853;Bra034854;Bra034855;Bra034856;Bra034857;Bra034858;Bra034859;Bra034860;Bra034861;Bra034862;Bra034863;Bra034864;Bra034865;Bra034866;Bra034867…
HLPLQ1A9	A09-6446843	A09	37.3764	3.78688	0.105045	A09-5581456	27.031	A09-8022134	51.707	<-->	24.676	A09	5581456	8022134	2440.68	Bra037217;Bra037216;Bra038542;Bra038543;Bra038544;Bra038545;Bra038546;Bra038547;Bra038548;Bra038549;Bra038550;Bra038551;Bra038552;Bra038553;Bra038554;Bra038555;Bra038556;Bra038557;Bra038558;Bra038559;Bra038560;Bra038561;Bra038562;Bra038563;Bra038564;Bra038565;Bra038566;Bra038567;Bra036729;Bra036728;Bra036727;Bra036726;Bra036725;Bra036724;Bra036723;Bra036722;Bra036721;Bra036720;Bra036719;Bra036718…
HLPLQ2A9	A09-8015506	A09	46.1186	4.25398	0.745894	A09-6343345	33.374	A09-8022357	56.132	<-->	22.758	A09	6343345	8022357	1679.01	Bra036639;Bra036638;Bra036637;Bra036636;Bra036635;Bra036634;Bra041081;Bra041082;Bra027815;Bra027814;Bra027813;Bra027812;Bra027811;Bra027810;Bra027809;Bra027808;Bra027807;Bra027806;Bra027805;Bra027804;Bra027803;Bra027802;Bra027801;Bra027800;Bra027799;Bra027798;Bra027797;Bra027796;Bra027795;Bra027794;Bra027793;Bra027792;Bra027791;Bra027790;Bra027789;Bra027788;Bra027786;Bra027785;Bra027784;Bra027783…
HLPLQ3A9	cA09.loc58	A09	58	4.05612	0.518888	A09-8015506	46.118	A09-8679816	68.03	<-->	21.912	A09	8015506	8679816	664.31	Bra027013;Bra027014;Bra027015;Bra027016;Bra027017;Bra027018;Bra027019;Bra027020;Bra027021;Bra027022;Bra027023;Bra027024;Bra027025;Bra027026;Bra027027;Bra027028;Bra027029;Bra027030;Bra027031;Bra027032;Bra027033;Bra027034;Bra027035;Bra027036;Bra027037;Bra027038;Bra027039;Bra027040;Bra027041;Bra027042;Bra027043;Bra027044;Bra027045;Bra027046;Bra027047;Bra027048;Bra027049;Bra027050;Bra027051;Bra027052…
HLvLQ1A6	A06-6578516	A06	32.7529	4.275	2.75315	A06-4629015	20.029	A06-7988042	42.942	<-->	22.913	A06	4629015	7988042	3359.03	Bra019750;Bra019749;Bra019748;Bra019747;Bra019746;Bra019745;Bra019744;Bra019743;Bra019742;Bra019741;Bra019740;Bra019739;Bra019738;Bra019737;Bra019736;Bra019735;Bra019734;Bra019733;Bra019732;Bra019731;Bra019730;Bra019729;Bra019728;Bra019727;Bra019726;Bra019725;Bra019724;Bra019723;Bra019722;Bra019721;Bra019720;Bra019719;Bra019718;Bra019717;Bra019716;Bra019715;Bra019714;Bra019713;Bra019712;Bra019711…
HLvLQ2A6	cA06.loc60	A06	60	3.86945	0.923977	A06-8698682	46.839	A06-16848734	71.359	<-->	24.52	A06	8698682	16848734	8150.05	Bra017946;Bra017947;Bra017948;Bra017949;Bra017950;Bra017951;Bra017952;Bra017953;Bra017954;Bra017955;Bra017956;Bra017957;Bra017958;Bra017959;Bra017960;Bra017961;Bra017962;Bra017963;Bra017964;Bra017965;Bra017966;Bra017967;Bra017968;Bra017969;Bra017970;Bra017971;Bra017972;Bra017973;Bra017974;Bra017975;Bra017976;Bra017977;Bra017978;Bra017979;Bra017980;Bra017981;Bra017982;Bra017983;Bra017984;Bra017985…
HWeQ1A8	A08-2746672	A08	21.1513	3.96924	16.2611	A08-1846413	10.768	A08-4735716	31.339	<-->	20.571	A08	1846413	4735716	2889.3	Bra014299;Bra014298;Bra014297;Bra014296;Bra014295;Bra014294;Bra014293;Bra014292;Bra014291;Bra014290;Bra014289;Bra014288;Bra014287;Bra014286;Bra014285;Bra014284;Bra014283;Bra014282;Bra014281;Bra014280;Bra014279;Bra014278;Bra014277;Bra014276;Bra014275;Bra014274;Bra014273;Bra014272;Bra014271;Bra014270;Bra014268;Bra014267;Bra014266;Bra014265;Bra014264;Bra014263;Bra014262;Bra014261;Bra014260;Bra014259…
HTSQ1A4	A04-15705688	A04	154.985	4.83293	6.09714	A04-15478117	145.321	A04-15979628	159.292	++	13.971	A04	15478117	15979628	501.511	Bra017324;Bra017323;Bra017322;Bra017321;Bra017320;Bra017319;Bra017318;Bra017317;Bra017316;Bra017315;Bra017314;Bra017313;Bra017312;Bra017311;Bra017310;Bra017309;Bra017308;Bra017307;Bra017306;Bra017305;Bra017304;Bra017303;Bra017302;Bra017301;Bra017300;Bra017299;Bra017298;Bra017297;Bra017296;Bra017295;Bra017294;Bra017293;Bra017292;Bra017291;Bra017290;Bra017289;Bra017288;Bra017287;Bra017286;Bra017285…
HTSQ2A4	A04-16269571	A04	165.795	4.57017	1.66134	A04-16048222	160.262	A04-17510914	175.446	++	15.184	A04	16048222	17510914	1462.69	Bra017221;Bra017220;Bra017219;Bra017218;Bra017217;Bra017216;Bra017215;Bra017214;Bra017213;Bra017212;Bra017211;Bra017210;Bra017209;Bra017208;Bra017207;Bra017206;Bra017205;Bra017204;Bra017203;Bra017202;Bra017201;Bra017200;Bra017199;Bra017198;Bra017197;Bra017196;Bra017195;Bra017194;Bra017193;Bra017192;Bra017191;Bra017190;Bra017189;Bra017188;Bra017187;Bra017186;Bra017185;Bra017184;Bra017183;Bra017182…
HTSQ3A4	A04-17554043	A04	177.884	4.33463	0.455793	A04-16269682	167.406	A04-18344243	190.613	<-->	23.207	A04	16269682	18344243	2074.56	Bra017183;Bra017182;Bra017181;Bra017180;Bra017179;Bra017178;Bra017177;Bra017172;Bra017176;Bra017175;Bra017174;Bra017173;Bra017171;Bra017170;Bra017169;Bra017168;Bra017167;Bra017166;Bra017165;Bra017164;Bra017163;Bra017161;Bra017162;Bra017160;Bra017159;Bra017158;Bra017157;Bra017156;Bra017155;Bra017154;Bra017153;Bra017152;Bra017151;Bra017150;Bra017149;Bra017148;Bra017147;Bra017146;Bra017145;Bra017144…
HTSQ4A4	A04-18369262	A04	192.838	4.11546	2.44555	A04-17632945	182.261	A04-19248106	196.929	<-|	14.668	A04	17632945	19248106	1615.16	Bra016936;Bra016935;Bra016934;Bra016933;Bra016932;Bra016931;Bra016930;Bra016929;Bra016928;Bra016927;Bra016926;Bra016925;Bra016924;Bra016923;Bra016922;Bra016921;Bra016920;Bra016919;Bra016918;Bra016917;Bra016916;Bra016915;Bra016914;Bra016913;Bra016912;Bra016911;Bra016910;Bra016909;Bra016908;Bra016907;Bra016906;Bra016904;Bra016903;Bra016902;Bra016901;Bra016900;Bra016899;Bra016898;Bra016897;Bra016896…
HTSQ5A5	cA05.loc142	A05	142	3.65976	2.54628	A05-21990254	131.781	A05-22738372	152.627	<-->	20.846	A05	21990254	22738372	748.118	Bra034749;Bra034750;Bra034751;Bra034752;Bra034753;Bra034754;Bra034755;Bra034756;Bra034757;Bra034758;Bra034759;Bra034760;Bra034761;Bra034762;Bra034763;Bra034764;Bra034765;Bra034766;Bra034767;Bra034768;Bra034769;Bra034770;Bra034771;Bra034772;Bra034773;Bra034774;Bra034775;Bra034776;Bra034777;Bra034778;Bra034779;Bra034780;Bra034781;Bra034782;Bra034783;Bra034784;Bra034785;Bra034786;Bra034787;Bra034788…
HTSQ6A5	A05-23811914	A05	171.274	4.88832	1.14736	A05-23186326	161.09	A05-24488014	177.653	<-|	16.563	A05	23186326	24488014	1301.69	Bra029739;Bra029738;Bra029736;Bra029735;Bra029734;Bra029733;Bra029732;Bra029731;Bra029730;Bra029729;Bra029728;Bra029727;Bra029726;Bra029725;Bra029724;Bra029723;Bra029722;Bra029721;Bra029720;Bra029719;Bra029718;Bra029717;Bra029716;Bra029715;Bra029714;Bra029713;Bra029712;Bra029711;Bra029710;Bra029708;Bra029707;Bra029706;Bra029705;Bra029704;Bra029703;Bra029702;Bra029701;Bra029700;Bra029699;Bra029698…
HTSQ7A5	A05-24488014	A05	177.656	4.8954	4.04448	A05-23285233	164.042	A05-24488014	177.653	<-|	13.611	A05	23285233	24488014	1202.78	Bra029713;Bra029712;Bra029711;Bra029710;Bra029708;Bra029707;Bra029706;Bra029705;Bra029704;Bra029703;Bra029702;Bra029701;Bra029700;Bra029699;Bra029698;Bra029697;Bra029696;Bra029695;Bra029694;Bra029693;Bra029692;Bra029691;Bra029690;Bra029689;Bra029688;Bra029687;Bra029686;Bra029685;Bra029684;Bra029683;Bra029682;Bra029681;Bra029680;Bra029679;Bra029678;Bra029677;Bra029676;Bra029675;Bra029674;Bra029673…
CIM_QTL
trait	peak.marker	chr	peak.cM	lod	pve	low.marker	low.cM	up.marker	up.cM	si.quality	length.cM	scaf	low.bp	up.bp	length.kb	Genes
PHQA4	A04-17632793	A04	182.265	4.76056	17.8719	A04-17550649	176.91	A04-17730212	184.724	++	7.814	A04	17550649	17730212	179.563	Bra016948;Bra016947;Bra016946;Bra016945;Bra016944;Bra016943;Bra016942;Bra016941;Bra016940;Bra016939;Bra016938;Bra016937;Bra016936;Bra016935;Bra016934;Bra016933;Bra016932;Bra016931;Bra016930;Bra016929;Bra016928;Bra016927;Bra016926;Bra016925;Bra016924;Bra016923;Bra016922;Bra016921;Bra016920;Bra016919;Bra016918;Bra016917;Bra016916;Bra016915
OLLQA5	cA05.loc143	A05	143	6.23712	21.5506	A05-22314735	138.447	A05-22421784	148.197	++	9.75	A05	22314735	22421784	107.049	Bra034823;Bra034824;Bra034825;Bra034826;Bra034827;Bra034828;Bra034829;Bra034830;Bra034831;Bra034832;Bra034833;Bra034834;Bra034835;Bra034836;Bra034837;Bra034838;Bra034839;Bra034840;Bra034841;Bra034842;Bra034843;Bra034844
OLPLQA5	A05-22407528	A05	144.198	4.67999	21.4125	A05-22314735	138.447	A05-22659381	150.671	++	12.224	A05	22314735	22659381	344.646	Bra034823;Bra034824;Bra034825;Bra034826;Bra034827;Bra034828;Bra034829;Bra034830;Bra034831;Bra034832;Bra034833;Bra034834;Bra034835;Bra034836;Bra034837;Bra034838;Bra034839;Bra034840;Bra034841;Bra034842;Bra034843;Bra034844;Bra034845;Bra034846;Bra034847;Bra034848;Bra034849;Bra034850;Bra034851;Bra034852;Bra034853;Bra034854;Bra034855;Bra034856;Bra034857;Bra034858;Bra034859;Bra034860;Bra034861;Bra034862…
HTSQA4	A04-15496910	A04	148.415	5.92302	16.8616	A04-15478117	145.321	A04-15979628	159.292	++	13.971	A04	15478117	15979628	501.511	Bra017324;Bra017323;Bra017322;Bra017321;Bra017320;Bra017319;Bra017318;Bra017317;Bra017316;Bra017315;Bra017314;Bra017313;Bra017312;Bra017311;Bra017310;Bra017309;Bra017308;Bra017307;Bra017306;Bra017305;Bra017304;Bra017303;Bra017302;Bra017301;Bra017300;Bra017299;Bra017298;Bra017297;Bra017296;Bra017295;Bra017294;Bra017293;Bra017292;Bra017291;Bra017290;Bra017289;Bra017288;Bra017287;Bra017286;Bra017285…
HTSQA5	A05-24429395	A05	176.183	4.79542	17.6036	A05-23285233	164.042	A05-24488014	177.653	<-+	13.611	A05	23285233	24488014	1202.78	Bra029713;Bra029712;Bra029711;Bra029710;Bra029708;Bra029707;Bra029706;Bra029705;Bra029704;Bra029703;Bra029702;Bra029701;Bra029700;Bra029699;Bra029698;Bra029697;Bra029696;Bra029695;Bra029694;Bra029693;Bra029692;Bra029691;Bra029690;Bra029689;Bra029688;Bra029687;Bra029686;Bra029685;Bra029684;Bra029683;Bra029682;Bra029681;Bra029680;Bra029679;Bra029678;Bra029677;Bra029676;Bra029675;Bra029674;Bra029673…
