# Supplementary material for: Genetic analysis of the “head top shape” quality trait of Chinese cabbage and its association with rosette leaf variation
Source: Hortic Res. 2021 May 1;8:106. doi: 10.1038/s41438-021-00541-y (PMC8087666; doi:10.1038/s41438-021-00541-y)
Supplement: Supplementary file 6 — Table S5 [file 41438_2021_541_MOESM6_ESM.xlsx]

## Sheet: Table S5
Table S5. Candidate genes in “N vs. O”, “N vs. OC” and “O vs. OC” pool comparisons.
N vs. OC
Bra ID	Symbol	Category	Sub-Category				At ID	Symbol	Annotation	Annotation	Annotation
Bra014158	EMB1144	amino_acid_metabolism	amino acid metabolism.synthesis.aromatic aa.chorismate.chorismate synthase	amino acid metabolism.synthesis.aromatic aa.chorismate.chorismate synthase	amino acid metabolism.synthesis.aromatic aa.chorismate.chorismate synthase	amino acid metabolism.synthesis.aromatic aa.chorismate.chorismate synthase	AT1G48850.1	EMB1144	chorismate synthase, putative / 5-enolpyruvylshikimate-3-phosphate phospholyase, putative	chorismate synthase, putative / 5-enolpyruvylshikimate-3-phosphate phospholyase, putative	chorismate synthase, putative / 5-enolpyruvylshikimate-3-phosphate phospholyase, putative
Bra016955	At2g41040	amino_acid_metabolism	amino acid metabolism.synthesis.aspartate family.methionine.homocysteine S-methyltransferase	amino acid metabolism.synthesis.aspartate family.methionine.homocysteine S-methyltransferase	amino acid metabolism.synthesis.aspartate family.methionine.homocysteine S-methyltransferase	amino acid metabolism.synthesis.aspartate family.methionine.homocysteine S-methyltransferase	AT2G41020.1	0	WW domain-containing protein	WW domain-containing protein	WW domain-containing protein
Bra003542	At1g79990	cell	cell.vesicle transport	cell.vesicle transport	cell.vesicle transport	cell.vesicle transport	AT1G79990.3	0	structural molecules	structural molecules	structural molecules
Bra009612	CYCD1-1	cell	cell.cycle	cell.cycle	cell.cycle	cell.cycle	AT5G02110.1	CYCD7,CYCD7;1	CYCLIN D7;1	CYCLIN D7;1	CYCLIN D7;1
Bra012393	GAMMA-ADR	cell	cell.vesicle transport	cell.cycle	cell.cycle	cell.cycle	AT1G23900.1	GAMMA-ADAPTIN 1,Gamma-ADR	gamma-adaptin 1	gamma-adaptin 1	gamma-adaptin 1
Bra014031	At3g60930	cell	cell.organisation	cell.cycle	cell.cycle	cell.cycle	AT2G15420.1	0	myosin heavy chain-related	myosin heavy chain-related	myosin heavy chain-related
Bra015052	cfxQ	cell	cell.organisation	cell.cycle	cell.cycle	cell.cycle	AT3G24530.1	0	AAA-type ATPase family protein / ankyrin repeat family protein	AAA-type ATPase family protein / ankyrin repeat family protein	AAA-type ATPase family protein / ankyrin repeat family protein
Bra021699	TBL40	cell	cell.organisation	cell.cycle	cell.cycle	cell.cycle	AT2G31110.2	TBL40	Plant protein of unknown function (DUF828)	Plant protein of unknown function (DUF828)	Plant protein of unknown function (DUF828)
Bra030306	GC1	cell	cell.division.plastid	cell.cycle	cell.cycle	cell.cycle	AT2G21280.1	ATSULA,GC1,SULA	NAD(P)-binding Rossmann-fold superfamily protein	NAD(P)-binding Rossmann-fold superfamily protein	NAD(P)-binding Rossmann-fold superfamily protein
Bra031394	VIII-B	cell	cell.organisation	cell.cycle	cell.cycle	cell.cycle	AT4G27370.1	ATVIIIB,VIIIB	P-loop containing nucleoside triphosphate hydrolases superfamily protein	P-loop containing nucleoside triphosphate hydrolases superfamily protein	P-loop containing nucleoside triphosphate hydrolases superfamily protein
Bra035521	BRX	cell	cell.division	cell.cycle	cell.cycle	cell.cycle	AT1G31880.1	BRX,NLM9	DZC (Disease resistance/zinc finger/chromosome condensation-like region) domain containing protein	DZC (Disease resistance/zinc finger/chromosome condensation-like region) domain containing protein	DZC (Disease resistance/zinc finger/chromosome condensation-like region) domain containing protein
Bra035664	XB3	cell	cell.organisation	cell.cycle	cell.cycle	cell.cycle	AT2G28840.1	XBAT31	XB3 ortholog 1 in Arabidopsis thaliana	XB3 ortholog 1 in Arabidopsis thaliana	XB3 ortholog 1 in Arabidopsis thaliana
Bra014180	RAFTIN1B	cell_wall	cell wall.degradation.pectate lyases and polygalacturonases	cell.cycle	cell.cycle	cell.cycle	AT1G49320.1	ATUSPL1,USPL1	unknown seed protein like 1	unknown seed protein like 1	unknown seed protein like 1
Bra030966	KDSB	cell_wall	cell wall.precursor synthesis.KDO pathway.CMP-KDO Synthetase	cell.cycle	cell.cycle	cell.cycle	AT1G53000.1	KDSB	Nucleotide-diphospho-sugar transferases superfamily protein	Nucleotide-diphospho-sugar transferases superfamily protein	Nucleotide-diphospho-sugar transferases superfamily protein
Bra001163	At3g05675	development	development.unspecified	development.unspecified	development.unspecified	development.unspecified	AT3G05680.1	EMB2016	embryo defective 2016	embryo defective 2016	embryo defective 2016
Bra003202	PLP7	development	development.storage proteins	development.storage proteins	development.storage proteins	development.storage proteins	AT3G54950.1	PLA IIIA,PLP7	patatin-like protein 6	patatin-like protein 6	patatin-like protein 6
Bra014029	At1g44800	development	development.unspecified	development.unspecified	development.unspecified	development.unspecified	AT1G44800.1	0	nodulin MtN21 /EamA-like transporter family protein	nodulin MtN21 /EamA-like transporter family protein	nodulin MtN21 /EamA-like transporter family protein
Bra014035	SAB	development	development.unspecified	development.unspecified	development.unspecified	development.unspecified	AT1G58250.2	SAB	Golgi-body localisation protein domain ;RNA pol II promoter Fmp27 protein domain	Golgi-body localisation protein domain ;RNA pol II promoter Fmp27 protein domain	Golgi-body localisation protein domain ;RNA pol II promoter Fmp27 protein domain
Bra016937	CRG1	development	development.unspecified	development.unspecified	development.unspecified	development.unspecified	AT2G41380.1	0	S-adenosyl-L-methionine-dependent methyltransferases superfamily protein	S-adenosyl-L-methionine-dependent methyltransferases superfamily protein	S-adenosyl-L-methionine-dependent methyltransferases superfamily protein
Bra027819	At1g60050	development	development.unspecified	development.unspecified	development.unspecified	development.unspecified	AT1G60050.1	0	Nodulin MtN21 /EamA-like transporter family protein	Nodulin MtN21 /EamA-like transporter family protein	Nodulin MtN21 /EamA-like transporter family protein
Bra030842	SPBC2A9.03	development	development.unspecified	development.unspecified	development.unspecified	development.unspecified	AT1G55680.1	0	Transducin/WD40 repeat-like superfamily protein	Transducin/WD40 repeat-like superfamily protein	Transducin/WD40 repeat-like superfamily protein
Bra034880	serinc	development	development.unspecified	development.unspecified	development.unspecified	development.unspecified	AT4G13345.1	MEE55	Serinc-domain containing serine and sphingolipid biosynthesis protein	Serinc-domain containing serine and sphingolipid biosynthesis protein	Serinc-domain containing serine and sphingolipid biosynthesis protein
Bra036734	PNPLA4	development	development.storage proteins	development.storage proteins	development.storage proteins	development.storage proteins	AT1G33270.1	0	Acyl transferase/acyl hydrolase/lysophospholipase superfamily protein	Acyl transferase/acyl hydrolase/lysophospholipase superfamily protein	Acyl transferase/acyl hydrolase/lysophospholipase superfamily protein
Bra009442	DME	DNA	DNA.repair	DNA.repair	DNA.repair	DNA.repair	AT5G04560.2	DME	HhH-GPD base excision DNA repair family protein	HhH-GPD base excision DNA repair family protein	HhH-GPD base excision DNA repair family protein
Bra027817	At4g02000	DNA	DNA.unspecified	DNA.unspecified	DNA.unspecified	DNA.unspecified	AT4G29090.1	0	Ribonuclease H-like superfamily protein	Ribonuclease H-like superfamily protein	Ribonuclease H-like superfamily protein
Bra038426	CCR4-4	DNA	DNA.synthesis/chromatin structure	DNA.synthesis/chromatin structure	DNA.synthesis/chromatin structure	DNA.synthesis/chromatin structure	AT1G31500.1	0	DNAse I-like superfamily protein	DNAse I-like superfamily protein	DNAse I-like superfamily protein
Bra002126	SAUR20	hormone_metabolism	hormone metabolism.auxin.induced-regulated-responsive-activated	hormone metabolism.auxin.induced-regulated-responsive-activated	hormone metabolism.auxin.induced-regulated-responsive-activated	hormone metabolism.auxin.induced-regulated-responsive-activated	AT5G18020.1	0	SAUR-like auxin-responsive protein family	SAUR-like auxin-responsive protein family	SAUR-like auxin-responsive protein family
Bra030971	AOP1.2	hormone_metabolism	hormone metabolism.gibberelin.synthesis-degradation	hormone metabolism.gibberelin.synthesis-degradation	hormone metabolism.gibberelin.synthesis-degradation	hormone metabolism.gibberelin.synthesis-degradation	AT1G52810.1	0	2-oxoglutarate (2OG) and Fe(II)-dependent oxygenase superfamily protein	2-oxoglutarate (2OG) and Fe(II)-dependent oxygenase superfamily protein	2-oxoglutarate (2OG) and Fe(II)-dependent oxygenase superfamily protein
Bra034734	Dcun1d2	hormone_metabolism	hormone metabolism.auxin.signal transduction	hormone metabolism.auxin.signal transduction	hormone metabolism.auxin.signal transduction	hormone metabolism.auxin.signal transduction	AT3G12760.1	0	0	0	0
Bra034897	At4g12980	hormone_metabolism	hormone metabolism.auxin.induced-regulated-responsive-activated	hormone metabolism.auxin.induced-regulated-responsive-activated	hormone metabolism.auxin.induced-regulated-responsive-activated	hormone metabolism.auxin.induced-regulated-responsive-activated	AT4G12980.1	0	Auxin-responsive family protein	Auxin-responsive family protein	Auxin-responsive family protein
Bra015577	At2g38010	lipid_metabolism	lipid metabolism.''exotics'' (steroids, squalene etc).sphingolipids.ceramidase	lipid metabolism.''exotics'' (steroids, squalene etc).sphingolipids.ceramidase	lipid metabolism.''exotics'' (steroids, squalene etc).sphingolipids.ceramidase	lipid metabolism.''exotics'' (steroids, squalene etc).sphingolipids.ceramidase	AT1G07380.1	0	Neutral/alkaline non-lysosomal ceramidase	Neutral/alkaline non-lysosomal ceramidase	Neutral/alkaline non-lysosomal ceramidase
Bra009511	KDTA	minor_CHOmetabolism	minor CHO metabolism.others	minor CHO metabolism.others	minor CHO metabolism.others	minor CHO metabolism.others	AT5G03770.1	KDTA	KDO transferase A	KDO transferase A	KDO transferase A
Bra000329	UGT74F2	misc_otherPhosphate	misc.UDP glucosyl and glucoronyl transferases	misc.UDP glucosyl and glucoronyl transferases	misc.UDP glucosyl and glucoronyl transferases	misc.UDP glucosyl and glucoronyl transferases	AT2G43820.1	ATSAGT1,GT,SAGT1,SGT1,UGT74F2	UDP-glucosyltransferase 74F2	UDP-glucosyltransferase 74F2	UDP-glucosyltransferase 74F2
Bra000330	UGT74F2	misc_otherPhosphate	misc.UDP glucosyl and glucoronyl transferases	misc.UDP glucosyl and glucoronyl transferases	misc.UDP glucosyl and glucoronyl transferases	misc.UDP glucosyl and glucoronyl transferases	AT2G43820.1	ATSAGT1,GT,SAGT1,SGT1,UGT74F2	UDP-glucosyltransferase 74F2	UDP-glucosyltransferase 74F2	UDP-glucosyltransferase 74F2
Bra014308	F-ATMBP	misc_otherPhosphate	misc.myrosinases-lectin-jacalin	misc.myrosinases-lectin-jacalin	misc.myrosinases-lectin-jacalin	misc.myrosinases-lectin-jacalin	AT1G52030.1	F-ATMBP,MBP1.2,MBP2	myrosinase-binding protein 2	myrosinase-binding protein 2	myrosinase-binding protein 2
Bra014309	MBP2	misc_otherPhosphate	misc.myrosinases-lectin-jacalin	misc.myrosinases-lectin-jacalin	misc.myrosinases-lectin-jacalin	misc.myrosinases-lectin-jacalin	AT1G52030.1	F-ATMBP,MBP1.2,MBP2	myrosinase-binding protein 2	myrosinase-binding protein 2	myrosinase-binding protein 2
Bra027260	Xylt2	misc_otherPhosphate	misc.UDP glucosyl and glucoronyl transferases	misc.UDP glucosyl and glucoronyl transferases	misc.UDP glucosyl and glucoronyl transferases	misc.UDP glucosyl and glucoronyl transferases	AT3G15350.1	0	Core-2/I-branching beta-1,6-N-acetylglucosaminyltransferase family protein	Core-2/I-branching beta-1,6-N-acetylglucosaminyltransferase family protein	Core-2/I-branching beta-1,6-N-acetylglucosaminyltransferase family protein
Bra031392	BGLU46	misc_otherPhosphate	misc.gluco-, galacto- and mannosidases	misc.gluco-, galacto- and mannosidases	misc.gluco-, galacto- and mannosidases	misc.gluco-, galacto- and mannosidases	AT1G61820.1	BGLU46	beta glucosidase 46	beta glucosidase 46	beta glucosidase 46
Bra037302	PAP10	misc_otherPhosphate	misc.acid and other phosphatases	misc.acid and other phosphatases	misc.acid and other phosphatases	misc.acid and other phosphatases	AT2G16430.2	ATPAP10,PAP10	purple acid phosphatase 10	purple acid phosphatase 10	purple acid phosphatase 10
Bra038094	TGG1	misc_otherPhosphate	misc.gluco-, galacto- and mannosidases	misc.gluco-, galacto- and mannosidases	misc.gluco-, galacto- and mannosidases	misc.gluco-, galacto- and mannosidases	AT5G26000.1	BGLU38,TGG1	thioglucoside glucohydrolase 1	thioglucoside glucohydrolase 1	thioglucoside glucohydrolase 1
Bra014299	gdhA	N-metabolism	N-metabolism.N-degradation.glutamate dehydrogenase	N-metabolism.N-degradation.glutamate dehydrogenase	N-metabolism.N-degradation.glutamate dehydrogenase	N-metabolism.N-degradation.glutamate dehydrogenase	AT1G51720.1	0	Amino acid dehydrogenase family protein	Amino acid dehydrogenase family protein	Amino acid dehydrogenase family protein
Bra016948	GLU2	N-metabolism	N-metabolism.ammonia metabolism.glutamate synthase	N-metabolism.ammonia metabolism.glutamate synthase	N-metabolism.ammonia metabolism.glutamate synthase	N-metabolism.ammonia metabolism.glutamate synthase	AT2G41220.1	GLU2	glutamate synthase 2	glutamate synthase 2	glutamate synthase 2
Bra000861	-	not_assigned	not assigned.unknown	not assigned.unknown	not assigned.unknown	not assigned.unknown	AT4G02830.1	0	0	0	0
Bra002782	-	not_assigned	not assigned.unknown	not assigned.unknown	not assigned.unknown	not assigned.unknown	AT1G63190.1	0	Cystatin/monellin superfamily protein	Cystatin/monellin superfamily protein	Cystatin/monellin superfamily protein
Bra003057	COL5	not_assigned	not assigned.unknown	not assigned.unknown	not assigned.unknown	not assigned.unknown	AT5G53420.1	0	CCT motif family protein	CCT motif family protein	CCT motif family protein
Bra003058	-	not_assigned	not assigned.unknown	not assigned.unknown	not assigned.unknown	not assigned.unknown	AT2G07190.1	0	Domain of unknown function (DUF1985)	Domain of unknown function (DUF1985)	Domain of unknown function (DUF1985)
Bra003067	-	not_assigned	not assigned.unknown	not assigned.unknown	not assigned.unknown	not assigned.unknown	0	0	0	0	0
Bra006347	TRAPPC8	not_assigned	not assigned.unknown	not assigned.unknown	not assigned.unknown	not assigned.unknown	AT5G16280.1	0	Tetratricopeptide repeat (TPR)-like superfamily protein	Tetratricopeptide repeat (TPR)-like superfamily protein	Tetratricopeptide repeat (TPR)-like superfamily protein
Bra006348	Cog1	not_assigned	not assigned.unknown	not assigned.unknown	not assigned.unknown	not assigned.unknown	AT5G16300.1	0	Vps51/Vps67 family (components of vesicular transport) protein	Vps51/Vps67 family (components of vesicular transport) protein	Vps51/Vps67 family (components of vesicular transport) protein
Bra009348	rbm5	not_assigned	not assigned.unknown	not assigned.unknown	not assigned.unknown	not assigned.unknown	AT5G08535.2	0	D111/G-patch domain-containing protein	D111/G-patch domain-containing protein	D111/G-patch domain-containing protein
Bra012396	-	not_assigned	not assigned.unknown	not assigned.unknown	not assigned.unknown	not assigned.unknown	0	0	0	0	0
Bra014010	-	not_assigned	not assigned.unknown	not assigned.unknown	not assigned.unknown	not assigned.unknown	AT1G43630.1	0	Protein of unknown function (DUF793)	Protein of unknown function (DUF793)	Protein of unknown function (DUF793)
Bra014025	-	not_assigned	not assigned.unknown	not assigned.unknown	not assigned.unknown	not assigned.unknown	0	0	0	0	0
Bra014030	-	not_assigned	not assigned.unknown	not assigned.unknown	not assigned.unknown	not assigned.unknown	0	0	0	0	0
Bra014138	-	not_assigned	not assigned.unknown	not assigned.unknown	not assigned.unknown	not assigned.unknown	AT1G48440.1	0	B-cell receptor-associated 31-like	B-cell receptor-associated 31-like	B-cell receptor-associated 31-like
Bra016947	ORS1	not_assigned	not assigned.unknown	not assigned.unknown	not assigned.unknown	not assigned.unknown	AT2G41230.1	0	0	0	0
Bra019828	-	not_assigned	not assigned.unknown	not assigned.unknown	not assigned.unknown	not assigned.unknown	AT1G13380.1	0	Protein of unknown function (DUF1218)	Protein of unknown function (DUF1218)	Protein of unknown function (DUF1218)
Bra019829	-	not_assigned	not assigned.unknown	not assigned.unknown	not assigned.unknown	not assigned.unknown	AT1G13390.1	0	0	0	0
Bra019970	Fam135b	not_assigned	not assigned.unknown	not assigned.unknown	not assigned.unknown	not assigned.unknown	AT1G09980.1	0	Putative serine esterase family protein	Putative serine esterase family protein	Putative serine esterase family protein
Bra020959	-	not_assigned	not assigned.unknown	not assigned.unknown	not assigned.unknown	not assigned.unknown	AT4G19550.1	0	zinc ion binding;transcription regulators	zinc ion binding;transcription regulators	zinc ion binding;transcription regulators
Bra023298	-	not_assigned	not assigned.unknown	not assigned.unknown	not assigned.unknown	not assigned.unknown	AT1G36095.1	0	DNA binding	DNA binding	DNA binding
Bra024768	-	not_assigned	not assigned.unknown	not assigned.unknown	not assigned.unknown	not assigned.unknown	0	0	0	0	0
Bra024769	-	not_assigned	not assigned.unknown	not assigned.unknown	not assigned.unknown	not assigned.unknown	AT4G09490.1	0	Polynucleotidyl transferase, ribonuclease H-like superfamily protein	Polynucleotidyl transferase, ribonuclease H-like superfamily protein	Polynucleotidyl transferase, ribonuclease H-like superfamily protein
Bra027520	-	not_assigned	not assigned.unknown	not assigned.unknown	not assigned.unknown	not assigned.unknown	AT5G44010.1	0	0	0	0
Bra027818	-	not_assigned	not assigned.unknown	not assigned.unknown	not assigned.unknown	not assigned.unknown	0	0	0	0	0
Bra030949	-	not_assigned	not assigned.unknown	not assigned.unknown	not assigned.unknown	not assigned.unknown	AT1G53250.1	0	0	0	0
Bra032701	-	not_assigned	not assigned.unknown	not assigned.unknown	not assigned.unknown	not assigned.unknown	AT4G13370.1	0	Plant protein of unknown function (DUF936)	Plant protein of unknown function (DUF936)	Plant protein of unknown function (DUF936)
Bra033877	-	not_assigned	not assigned.unknown	not assigned.unknown	not assigned.unknown	not assigned.unknown	0	0	0	0	0
Bra034878	-	not_assigned	not assigned.unknown	not assigned.unknown	not assigned.unknown	not assigned.unknown	AT4G13370.1	0	Plant protein of unknown function (DUF936)	Plant protein of unknown function (DUF936)	Plant protein of unknown function (DUF936)
Bra034898	EPFL9	not_assigned	not assigned.unknown	not assigned.unknown	not assigned.unknown	not assigned.unknown	AT4G12970.1	EPFL9,STOMAGEN	stomagen	stomagen	stomagen
Bra034920	-	not_assigned	not assigned.unknown	not assigned.unknown	not assigned.unknown	not assigned.unknown	0	0	0	0	0
Bra036639	-	not_assigned	not assigned.unknown	not assigned.unknown	not assigned.unknown	not assigned.unknown	0	0	0	0	0
Bra038427	alkbh8	not_assigned	not assigned.unknown	not assigned.unknown	not assigned.unknown	not assigned.unknown	AT1G31600.1	0	RNA-binding (RRM/RBD/RNP motifs) family protein	RNA-binding (RRM/RBD/RNP motifs) family protein	RNA-binding (RRM/RBD/RNP motifs) family protein
Bra038937	At4g32285	not_assigned	not assigned.unknown	not assigned.unknown	not assigned.unknown	not assigned.unknown	AT5G35200.1	0	ENTH/ANTH/VHS superfamily protein	ENTH/ANTH/VHS superfamily protein	ENTH/ANTH/VHS superfamily protein
Bra038944	-	not_assigned	not assigned.unknown	not assigned.unknown	not assigned.unknown	not assigned.unknown	AT5G35090.1	0	0	0	0
Bra040338	-	not_assigned	not assigned.unknown	not assigned.unknown	not assigned.unknown	not assigned.unknown	AT4G19360.1	0	SCD6 protein-related	SCD6 protein-related	SCD6 protein-related
Bra040339	-	not_assigned	not assigned.unknown	not assigned.unknown	not assigned.unknown	not assigned.unknown	AT4G19360.1	0	SCD6 protein-related	SCD6 protein-related	SCD6 protein-related
Bra040340	-	not_assigned	not assigned.unknown	not assigned.unknown	not assigned.unknown	not assigned.unknown	0	0	0	0	0
Bra010350	PSAE2	Photosynthesis	PS.lightreaction.photosystem I.PSI polypeptide subunits	PS.lightreaction.photosystem I.PSI polypeptide subunits	PS.lightreaction.photosystem I.PSI polypeptide subunits	PS.lightreaction.photosystem I.PSI polypeptide subunits	AT2G20260.1	PSAE-2	photosystem I subunit E-2	photosystem I subunit E-2	photosystem I subunit E-2
Bra014001	SHM4	Photosynthesis	PS.photorespiration.serine hydroxymethyltransferase	PS.photorespiration.serine hydroxymethyltransferase	PS.photorespiration.serine hydroxymethyltransferase	PS.photorespiration.serine hydroxymethyltransferase	AT4G13930.1	SHM4	serine hydroxymethyltransferase 4	serine hydroxymethyltransferase 4	serine hydroxymethyltransferase 4
Bra014024	PSBS	Photosynthesis	PS.lightreaction.photosystem II.PSII polypeptide subunits	PS.lightreaction.photosystem II.PSII polypeptide subunits	PS.lightreaction.photosystem II.PSII polypeptide subunits	PS.lightreaction.photosystem II.PSII polypeptide subunits	AT1G44575.1	NPQ4,PSBS	Chlorophyll A-B binding family protein	Chlorophyll A-B binding family protein	Chlorophyll A-B binding family protein
Bra006334	SAMDC3	polyamine_metabolism	polyamine metabolism.synthesis.SAM decarboxylase	polyamine metabolism.synthesis.SAM decarboxylase	polyamine metabolism.synthesis.SAM decarboxylase	polyamine metabolism.synthesis.SAM decarboxylase	AT3G02470.1	SAMDC	S-adenosylmethionine decarboxylase	S-adenosylmethionine decarboxylase	S-adenosylmethionine decarboxylase
Bra001197	ATG8H	protein	protein.degradation.autophagy	protein.degradation.autophagy	protein.degradation.autophagy	protein.degradation.autophagy	AT3G06420.1	ATG8H	Ubiquitin-like superfamily protein	Ubiquitin-like superfamily protein	Ubiquitin-like superfamily protein
Bra002134	NCBP	protein	protein.synthesis.initiation	protein.synthesis.initiation	protein.synthesis.initiation	protein.synthesis.initiation	AT5G18110.1	NCBP	novel cap-binding protein	novel cap-binding protein	novel cap-binding protein
Bra003201	B'EPSILON	protein	protein.postranslational modification	protein.postranslational modification	protein.postranslational modification	protein.postranslational modification	AT3G54930.1	0	Protein phosphatase 2A regulatory B subunit family protein	Protein phosphatase 2A regulatory B subunit family protein	Protein phosphatase 2A regulatory B subunit family protein
Bra012465	Ipo9	protein	protein.targeting.nucleus	protein.targeting.nucleus	protein.targeting.nucleus	protein.targeting.nucleus	AT1G26170.1	0	ARM repeat superfamily protein	ARM repeat superfamily protein	ARM repeat superfamily protein
Bra014159	ASK4	protein	protein.degradation.ubiquitin.E3.SCF.SKP	protein.degradation.ubiquitin.E3.SCF.SKP	protein.degradation.ubiquitin.E3.SCF.SKP	protein.degradation.ubiquitin.E3.SCF.SKP	AT1G20140.1	ASK4,SK4	SKP1-like 4	SKP1-like 4	SKP1-like 4
Bra015053	PERK1	protein	protein.postranslational modification.kinase.receptor like cytoplasmatic kinase VII	protein.postranslational modification.kinase.receptor like cytoplasmatic kinase VII	protein.postranslational modification.kinase.receptor like cytoplasmatic kinase VII	protein.postranslational modification.kinase.receptor like cytoplasmatic kinase VII	AT3G24550.1	ATPERK1,PERK1	proline extensin-like receptor kinase 1	proline extensin-like receptor kinase 1	proline extensin-like receptor kinase 1
Bra016950	CRK1	protein	protein.postranslational modification	protein.postranslational modification	protein.postranslational modification	protein.postranslational modification	AT2G41140.1	ATCBK3,ATCRK1,CRK1	CDPK-related kinase 1	CDPK-related kinase 1	CDPK-related kinase 1
Bra017274	At1g11270	protein	protein.degradation.ubiquitin.E3.SCF.FBOX	protein.degradation.ubiquitin.E3.SCF.FBOX	protein.degradation.ubiquitin.E3.SCF.FBOX	protein.degradation.ubiquitin.E3.SCF.FBOX	AT1G33530.1	0	F-box family protein	F-box family protein	F-box family protein
Bra023297	SBT3.5	protein	protein.degradation.subtilases	protein.degradation.subtilases	protein.degradation.subtilases	protein.degradation.subtilases	AT1G32940.1	ATSBT3.5,SBT3.5	Subtilase family protein	Subtilase family protein	Subtilase family protein
Bra027149	At2g42470	protein	protein.degradation.ubiquitin.ubiquitin protease	protein.degradation.ubiquitin.ubiquitin protease	protein.degradation.ubiquitin.ubiquitin protease	protein.degradation.ubiquitin.ubiquitin protease	AT2G42470.1	0	TRAF-like family protein	TRAF-like family protein	TRAF-like family protein
Bra030055	IRX9H	protein	protein.glycosylation	protein.glycosylation	protein.glycosylation	protein.glycosylation	AT1G27600.1	I9H,IRX9-L	Nucleotide-diphospho-sugar transferases superfamily protein	Nucleotide-diphospho-sugar transferases superfamily protein	Nucleotide-diphospho-sugar transferases superfamily protein
Bra030307	Ufd1l	protein	protein.degradation.ubiquitin	protein.degradation.ubiquitin	protein.degradation.ubiquitin	protein.degradation.ubiquitin	AT2G21270.3	UFD1	ubiquitin fusion degradation 1	ubiquitin fusion degradation 1	ubiquitin fusion degradation 1
Bra030972	ATL60	protein	protein.degradation.ubiquitin.E3.RING	protein.degradation.ubiquitin.E3.RING	protein.degradation.ubiquitin.E3.RING	protein.degradation.ubiquitin.E3.RING	AT3G14320.1	0	Zinc finger, C3HC4 type (RING finger) family protein	Zinc finger, C3HC4 type (RING finger) family protein	Zinc finger, C3HC4 type (RING finger) family protein
Bra035522	At1g65240	protein	protein.degradation.aspartate protease	protein.degradation.aspartate protease	protein.degradation.aspartate protease	protein.degradation.aspartate protease	AT5G36260.1	0	Eukaryotic aspartyl protease family protein	Eukaryotic aspartyl protease family protein	Eukaryotic aspartyl protease family protein
Bra035665	PUB12	protein	protein.degradation.ubiquitin.E3.RING	protein.degradation.ubiquitin.E3.RING	protein.degradation.ubiquitin.E3.RING	protein.degradation.ubiquitin.E3.RING	AT2G28830.1	AtPUB12,PUB12	PLANT U-BOX 12	PLANT U-BOX 12	PLANT U-BOX 12
Bra038077	-	protein	protein.postranslational modification	protein.postranslational modification	protein.postranslational modification	protein.postranslational modification	AT4G15650.1	0	0	0	0
Bra010351	GRXC5	redox	redox.glutaredoxins	redox.glutaredoxins	redox.glutaredoxins	redox.glutaredoxins	AT4G28730.1	0	Glutaredoxin family protein	Glutaredoxin family protein	Glutaredoxin family protein
Bra038075	GRXS4	redox	redox.glutaredoxins	redox.glutaredoxins	redox.glutaredoxins	redox.glutaredoxins	AT4G15680.1	0	Thioredoxin superfamily protein	Thioredoxin superfamily protein	Thioredoxin superfamily protein
Bra038076	GRXS4	redox	redox.glutaredoxins	redox.glutaredoxins	redox.glutaredoxins	redox.glutaredoxins	AT4G15680.1	0	Thioredoxin superfamily protein	Thioredoxin superfamily protein	Thioredoxin superfamily protein
Bra000423	WRKY46	RNA	RNA.regulation of transcription.WRKY domain transcription factor family	RNA.regulation of transcription.WRKY domain transcription factor family	RNA.regulation of transcription.WRKY domain transcription factor family	RNA.regulation of transcription.WRKY domain transcription factor family	AT2G46400.1	ATWRKY46,WRKY46	WRKY DNA-binding protein 46	WRKY DNA-binding protein 46	WRKY DNA-binding protein 46
Bra003294	rpa1	RNA	RNA.transcription	RNA.transcription	RNA.transcription	RNA.transcription	AT3G57660.1	NRPA1	nuclear RNA polymerase A1	nuclear RNA polymerase A1	nuclear RNA polymerase A1
Bra003295	WIP2	RNA	RNA.regulation of transcription.C2H2 zinc finger family	RNA.regulation of transcription.C2H2 zinc finger family	RNA.regulation of transcription.C2H2 zinc finger family	RNA.regulation of transcription.C2H2 zinc finger family	AT3G57670.1	NTT,WIP2	C2H2-type zinc finger family protein	C2H2-type zinc finger family protein	C2H2-type zinc finger family protein
Bra006447	CNOT3	RNA	RNA.regulation of transcription.putative transcription regulator	RNA.regulation of transcription.putative transcription regulator	RNA.regulation of transcription.putative transcription regulator	RNA.regulation of transcription.putative transcription regulator	AT5G18230.1	0	transcription regulator NOT2/NOT3/NOT5 family protein	transcription regulator NOT2/NOT3/NOT5 family protein	transcription regulator NOT2/NOT3/NOT5 family protein
Bra007140	RBCMT	RNA	RNA.regulation of transcription.SET-domain transcriptional regulator family	RNA.regulation of transcription.SET-domain transcriptional regulator family	RNA.regulation of transcription.SET-domain transcriptional regulator family	RNA.regulation of transcription.SET-domain transcriptional regulator family	AT3G55080.1	0	SET domain-containing protein	SET domain-containing protein	SET domain-containing protein
Bra007318	INO80	RNA	RNA.regulation of transcription.Chromatin Remodeling Factors	RNA.regulation of transcription.Chromatin Remodeling Factors	RNA.regulation of transcription.Chromatin Remodeling Factors	RNA.regulation of transcription.Chromatin Remodeling Factors	AT3G57300.1	ATINO80,INO80	INO80 ortholog	INO80 ortholog	INO80 ortholog
Bra012062	DIM1B	RNA	RNA.processing	RNA.processing	RNA.processing	RNA.processing	AT5G66360.2	0	Ribosomal RNA adenine dimethylase family protein	Ribosomal RNA adenine dimethylase family protein	Ribosomal RNA adenine dimethylase family protein
Bra014000	RBG2	RNA	RNA.RNA binding	RNA.RNA binding	RNA.RNA binding	RNA.RNA binding	AT4G13850.1	ATGRP2,GR-RBP2,GRP2	glycine-rich RNA-binding protein 2	glycine-rich RNA-binding protein 2	glycine-rich RNA-binding protein 2
Bra014011	At1g43190	RNA	RNA.processing	RNA.processing	RNA.processing	RNA.processing	AT1G43190.1	PTB3	polypyrimidine tract-binding protein 3	polypyrimidine tract-binding protein 3	polypyrimidine tract-binding protein 3
Bra014245	TAF15	RNA	RNA.regulation of transcription.unclassified	RNA.regulation of transcription.unclassified	RNA.regulation of transcription.unclassified	RNA.regulation of transcription.unclassified	AT1G50300.1	TAF15	TBP-associated factor 15	TBP-associated factor 15	TBP-associated factor 15
Bra015090	ASIL2	RNA	RNA.regulation of transcription.Trihelix, Triple-Helix transcription factor family	RNA.regulation of transcription.Trihelix, Triple-Helix transcription factor family	RNA.regulation of transcription.Trihelix, Triple-Helix transcription factor family	RNA.regulation of transcription.Trihelix, Triple-Helix transcription factor family	AT3G24860.1	0	Homeodomain-like superfamily protein	Homeodomain-like superfamily protein	Homeodomain-like superfamily protein
Bra019975	At5g64460	RNA	RNA.regulation of transcription.unclassified	RNA.regulation of transcription.unclassified	RNA.regulation of transcription.unclassified	RNA.regulation of transcription.unclassified	AT1G09920.1	0	TRAF-type zinc finger-related	TRAF-type zinc finger-related	TRAF-type zinc finger-related
Bra020868	MSRB9	RNA	RNA.regulation of transcription.putative transcription regulator	RNA.regulation of transcription.putative transcription regulator	RNA.regulation of transcription.putative transcription regulator	RNA.regulation of transcription.putative transcription regulator	AT4G21850.1	ATMSRB9,MSRB9	methionine sulfoxide reductase B9	methionine sulfoxide reductase B9	methionine sulfoxide reductase B9
Bra021817	ZFN2	RNA	RNA.regulation of transcription.C2H2 zinc finger family	RNA.regulation of transcription.C2H2 zinc finger family	RNA.regulation of transcription.C2H2 zinc finger family	RNA.regulation of transcription.C2H2 zinc finger family	AT2G32930.1	ZFN2	zinc finger nuclease 2	zinc finger nuclease 2	zinc finger nuclease 2
Bra030976	WRKY10	RNA	RNA.regulation of transcription.WRKY domain transcription factor family	RNA.regulation of transcription.WRKY domain transcription factor family	RNA.regulation of transcription.WRKY domain transcription factor family	RNA.regulation of transcription.WRKY domain transcription factor family	AT1G55600.1	ATWRKY10,MINI3,WRKY10	WRKY DNA-binding protein 10	WRKY DNA-binding protein 10	WRKY DNA-binding protein 10
Bra036640	BHLH125	RNA	RNA.regulation of transcription.bHLH,Basic Helix-Loop-Helix family	RNA.regulation of transcription.bHLH,Basic Helix-Loop-Helix family	RNA.regulation of transcription.bHLH,Basic Helix-Loop-Helix family	RNA.regulation of transcription.bHLH,Basic Helix-Loop-Helix family	AT1G62975.1	0	basic helix-loop-helix (bHLH) DNA-binding superfamily protein	basic helix-loop-helix (bHLH) DNA-binding superfamily protein	basic helix-loop-helix (bHLH) DNA-binding superfamily protein
Bra038936	MBD2	RNA	RNA.regulation of transcription.Methyl binding domain proteins	RNA.regulation of transcription.Methyl binding domain proteins	RNA.regulation of transcription.Methyl binding domain proteins	RNA.regulation of transcription.Methyl binding domain proteins	AT5G35330.1	ATMBD2,MBD02,MBD2	methyl-CPG-binding domain protein 02	methyl-CPG-binding domain protein 02	methyl-CPG-binding domain protein 02
Bra038953	CDR1	RNA	RNA.regulation of transcription.unclassified	RNA.regulation of transcription.unclassified	RNA.regulation of transcription.unclassified	RNA.regulation of transcription.unclassified	AT5G33340.1	CDR1	Eukaryotic aspartyl protease family protein	Eukaryotic aspartyl protease family protein	Eukaryotic aspartyl protease family protein
Bra038954	CDR1	RNA	RNA.regulation of transcription.unclassified	RNA.regulation of transcription.unclassified	RNA.regulation of transcription.unclassified	RNA.regulation of transcription.unclassified	AT5G33340.1	CDR1	Eukaryotic aspartyl protease family protein	Eukaryotic aspartyl protease family protein	Eukaryotic aspartyl protease family protein
Bra000288	At2g43090	secondary_metabolism	secondary metabolism.sulfur-containing.glucosinolates.synthesis.aliphatic.methylthioalkylmalate isomerase small subunit (MAM-IS)	secondary metabolism.sulfur-containing.glucosinolates.synthesis.aliphatic.methylthioalkylmalate isomerase small subunit (MAM-IS)	secondary metabolism.sulfur-containing.glucosinolates.synthesis.aliphatic.methylthioalkylmalate isomerase small subunit (MAM-IS)	secondary metabolism.sulfur-containing.glucosinolates.synthesis.aliphatic.methylthioalkylmalate isomerase small subunit (MAM-IS)	AT2G43090.1	0	Aconitase/3-isopropylmalate dehydratase protein	Aconitase/3-isopropylmalate dehydratase protein	Aconitase/3-isopropylmalate dehydratase protein
Bra000168	PLC6	signalling	signalling.phosphinositides.phosphoinositide phospholipase C	signalling.phosphinositides.phosphoinositide phospholipase C	signalling.phosphinositides.phosphoinositide phospholipase C	signalling.phosphinositides.phosphoinositide phospholipase C	AT2G40116.1	0	Phosphoinositide-specific phospholipase C family protein	Phosphoinositide-specific phospholipase C family protein	Phosphoinositide-specific phospholipase C family protein
Bra000289	At2g43120	signalling	signalling.G-proteins	signalling.G-proteins	signalling.G-proteins	signalling.G-proteins	AT2G43120.1	0	RmlC-like cupins superfamily protein	RmlC-like cupins superfamily protein	RmlC-like cupins superfamily protein
Bra005681	LECRK62	signalling	signalling.receptor kinases.DUF 26	signalling.receptor kinases.DUF 26	signalling.receptor kinases.DUF 26	signalling.receptor kinases.DUF 26	AT5G01540.1	LECRKA4.1	lectin receptor kinase a4.1	lectin receptor kinase a4.1	lectin receptor kinase a4.1
Bra006335	NIK1	signalling	signalling.receptor kinases.DUF 26	signalling.receptor kinases.DUF 26	signalling.receptor kinases.DUF 26	signalling.receptor kinases.DUF 26	AT5G16000.1	NIK1	NSP-interacting kinase 1	NSP-interacting kinase 1	NSP-interacting kinase 1
Bra009443	-	signalling	signalling.G-proteins	signalling.G-proteins	signalling.G-proteins	signalling.G-proteins	AT5G04550.1	0	Protein of unknown function (DUF668)	Protein of unknown function (DUF668)	Protein of unknown function (DUF668)
Bra014179	RABG3E	signalling	signalling.G-proteins	signalling.G-proteins	signalling.G-proteins	signalling.G-proteins	AT1G49300.1	ATRAB7,ATRABG3E,RABG3E	RAB GTPase homolog G3E	RAB GTPase homolog G3E	RAB GTPase homolog G3E
Bra014244	At1g50280	signalling	signalling.light	signalling.light	signalling.light	signalling.light	AT1G50280.1	0	Phototropic-responsive NPH3 family protein	Phototropic-responsive NPH3 family protein	Phototropic-responsive NPH3 family protein
Bra016936	CML35	signalling	signalling.calcium	signalling.calcium	signalling.calcium	signalling.calcium	AT2G41410.1	0	Calcium-binding EF-hand family protein	Calcium-binding EF-hand family protein	Calcium-binding EF-hand family protein
Bra020998	RLP12	signalling	signalling.receptor kinases.leucine rich repeat XI	signalling.receptor kinases.leucine rich repeat XI	signalling.receptor kinases.leucine rich repeat XI	signalling.receptor kinases.leucine rich repeat XI	AT3G05370.1	AtRLP31,RLP31	receptor like protein 31	receptor like protein 31	receptor like protein 31
Bra021818	COP1	signalling	signalling.light	signalling.light	signalling.light	signalling.light	AT2G32950.1	ATCOP1,COP1,DET340,EMB168,FUS1	Transducin/WD40 repeat-like superfamily protein	Transducin/WD40 repeat-like superfamily protein	Transducin/WD40 repeat-like superfamily protein
Bra032888	RALFL4	signalling	signalling.misc	signalling.misc	signalling.misc	signalling.misc	AT1G28270.1	RALFL4	ralf-like 4	ralf-like 4	ralf-like 4
Bra014028	-	stress	stress.abiotic.unspecified	stress.abiotic.unspecified	stress.abiotic.unspecified	stress.abiotic.unspecified	AT1G44760.1	0	Adenine nucleotide alpha hydrolases-like superfamily protein	Adenine nucleotide alpha hydrolases-like superfamily protein	Adenine nucleotide alpha hydrolases-like superfamily protein
Bra016956	CAMBP25	stress	stress.abiotic.drought/salt	stress.abiotic.drought/salt	stress.abiotic.drought/salt	stress.abiotic.drought/salt	AT2G41010.1	ATCAMBP25,CAMBP25	calmodulin (CAM)-binding protein of 25 kDa	calmodulin (CAM)-binding protein of 25 kDa	calmodulin (CAM)-binding protein of 25 kDa
Bra019751	At1g12290	stress	stress.biotic.PR-proteins	stress.biotic.PR-proteins	stress.biotic.PR-proteins	stress.biotic.PR-proteins	AT1G12290.1	0	Disease resistance protein (CC-NBS-LRR class) family	Disease resistance protein (CC-NBS-LRR class) family	Disease resistance protein (CC-NBS-LRR class) family
Bra034872	DIR18	stress	stress.biotic.PR-proteins	stress.biotic.PR-proteins	stress.biotic.PR-proteins	stress.biotic.PR-proteins	AT4G13580.1	0	Disease resistance-responsive (dirigent-like protein) family protein	Disease resistance-responsive (dirigent-like protein) family protein	Disease resistance-responsive (dirigent-like protein) family protein
Bra008817	ABCG6	transport	transport.ABC transporters and multidrug resistance systems	transport.ABC transporters and multidrug resistance systems	transport.ABC transporters and multidrug resistance systems	transport.ABC transporters and multidrug resistance systems	AT5G13580.1	0	ABC-2 type transporter family protein	ABC-2 type transporter family protein	ABC-2 type transporter family protein
Bra015089	SFH9	transport	transport.misc	transport.misc	transport.misc	transport.misc	AT3G24840.1	0	Sec14p-like phosphatidylinositol transfer family protein	Sec14p-like phosphatidylinositol transfer family protein	Sec14p-like phosphatidylinositol transfer family protein
Bra024186	AMT1-4	transport	transport.ammonium	transport.ammonium	transport.ammonium	transport.ammonium	AT4G28700.1	AMT1;4	ammonium transporter 1;4	ammonium transporter 1;4	ammonium transporter 1;4
Bra027261	PPI2	transport	transport	transport	transport	transport	AT3G15340.1	PPI2	proton pump interactor 2	proton pump interactor 2	proton pump interactor 2
Bra030841	SFH13	transport	transport.misc	transport.misc	transport.misc	transport.misc	AT1G55690.3	0	Sec14p-like phosphatidylinositol transfer family protein	Sec14p-like phosphatidylinositol transfer family protein	Sec14p-like phosphatidylinositol transfer family protein
Bra031393	GPT2	transport	transport.metabolite transporters at the envelope membrane	transport.metabolite transporters at the envelope membrane	transport.metabolite transporters at the envelope membrane	transport.metabolite transporters at the envelope membrane	AT1G61800.1	ATGPT2,GPT2	glucose-6-phosphate/phosphate translocator 2	glucose-6-phosphate/phosphate translocator 2	glucose-6-phosphate/phosphate translocator 2
Bra031395	OST3B	transport	transport.amino acids	transport.amino acids	transport.amino acids	transport.amino acids	AT1G61790.1	0	Oligosaccharyltransferase complex/magnesium transporter family protein	Oligosaccharyltransferase complex/magnesium transporter family protein	Oligosaccharyltransferase complex/magnesium transporter family protein
Bra034735	ZIP1	transport	transport.metal	transport.metal	transport.metal	transport.metal	AT3G12750.1	ZIP1	zinc transporter 1 precursor	zinc transporter 1 precursor	zinc transporter 1 precursor
Bra012398	MLP423	#N/A	#N/A	#N/A	#N/A	#N/A	AT1G24020.1	MLP423	MLP-like protein 423	MLP-like protein 423	MLP-like protein 423
N vs. O
Bra ID	Symbol	Category	Sub-Category	Sub-Category	Sub-Category	Sub-Category	At ID	Symbol	Annotation	Annotation	Annotation
Bra014158	EMB1144	amino_acid_metabolism	amino acid metabolism.synthesis.aromatic aa.chorismate.chorismate synthase	amino acid metabolism.synthesis.aromatic aa.chorismate.chorismate synthase	amino acid metabolism.synthesis.aromatic aa.chorismate.chorismate synthase	amino acid metabolism.synthesis.aromatic aa.chorismate.chorismate synthase	AT1G48850.1	EMB1144	chorismate synthase, putative / 5-enolpyruvylshikimate-3-phosphate phospholyase, putative	chorismate synthase, putative / 5-enolpyruvylshikimate-3-phosphate phospholyase, putative	chorismate synthase, putative / 5-enolpyruvylshikimate-3-phosphate phospholyase, putative
Bra016955	At2g41040	amino_acid_metabolism	amino acid metabolism.synthesis.aspartate family.methionine.homocysteine S-methyltransferase	amino acid metabolism.synthesis.aspartate family.methionine.homocysteine S-methyltransferase	amino acid metabolism.synthesis.aspartate family.methionine.homocysteine S-methyltransferase	amino acid metabolism.synthesis.aspartate family.methionine.homocysteine S-methyltransferase	AT2G41020.1	0	WW domain-containing protein	WW domain-containing protein	WW domain-containing protein
Bra018160	ASN1	amino_acid_metabolism	amino acid metabolism.synthesis.aspartate family.asparagine	amino acid metabolism.synthesis.aspartate family.asparagine	amino acid metabolism.synthesis.aspartate family.asparagine	amino acid metabolism.synthesis.aspartate family.asparagine	AT3G47340.1	ASN1,AT-ASN1,DIN6	glutamine-dependent asparagine synthase 1	glutamine-dependent asparagine synthase 1	glutamine-dependent asparagine synthase 1
Bra022241	GAD5	amino_acid_metabolism	amino acid metabolism.synthesis.central amino acid metabolism.GABA.Glutamate decarboxylase	amino acid metabolism.synthesis.central amino acid metabolism.GABA.Glutamate decarboxylase	amino acid metabolism.synthesis.central amino acid metabolism.GABA.Glutamate decarboxylase	amino acid metabolism.synthesis.central amino acid metabolism.GABA.Glutamate decarboxylase	AT3G17760.1	GAD5	glutamate decarboxylase 5	glutamate decarboxylase 5	glutamate decarboxylase 5
Bra026055	STR1	amino_acid_metabolism	amino acid metabolism.degradation.serine-glycine-cysteine group.cysteine	amino acid metabolism.degradation.serine-glycine-cysteine group.cysteine	amino acid metabolism.degradation.serine-glycine-cysteine group.cysteine	amino acid metabolism.degradation.serine-glycine-cysteine group.cysteine	AT1G79230.1	ATMST1,ATRDH1,MST1,ST1,STR1	mercaptopyruvate sulfurtransferase 1	mercaptopyruvate sulfurtransferase 1	mercaptopyruvate sulfurtransferase 1
Bra027187	At3g16150	amino_acid_metabolism	amino acid metabolism.degradation.aspartate family.asparagine.L-asparaginase	amino acid metabolism.degradation.aspartate family.asparagine.L-asparaginase	amino acid metabolism.degradation.aspartate family.asparagine.L-asparaginase	amino acid metabolism.degradation.aspartate family.asparagine.L-asparaginase	AT3G16150.1	0	N-terminal nucleophile aminohydrolases (Ntn hydrolases) superfamily protein	N-terminal nucleophile aminohydrolases (Ntn hydrolases) superfamily protein	N-terminal nucleophile aminohydrolases (Ntn hydrolases) superfamily protein
Bra009691	CXE18	Biodegradation_Xenobiotics	Biodegradation of Xenobiotics	Biodegradation of Xenobiotics	Biodegradation of Xenobiotics	Biodegradation of Xenobiotics	AT5G23530.1	AtCXE18,CXE18	carboxyesterase 18	carboxyesterase 18	carboxyesterase 18
Bra025780	GAOA	Biodegradation_Xenobiotics	Biodegradation of Xenobiotics	Biodegradation of Xenobiotics	Biodegradation of Xenobiotics	Biodegradation of Xenobiotics	AT1G19900.1	0	glyoxal oxidase-related protein	glyoxal oxidase-related protein	glyoxal oxidase-related protein
Bra000230	SFGH	C1-metabolism	C1-metabolism	C1-metabolism	C1-metabolism	C1-metabolism	AT2G41530.1	ATSFGH,SFGH	S-formylglutathione hydrolase	S-formylglutathione hydrolase	S-formylglutathione hydrolase
Bra005450	SCAR1	cell	cell.organisation	cell.organisation	cell.organisation	cell.organisation	AT2G34150.2	ATRANGAP2,ATSCAR1,SCAR1,WAVE1	SCAR family protein	SCAR family protein	SCAR family protein
Bra010000	PECT1	cell	cell.division	cell.division	cell.division	cell.division	AT2G38670.1	PECT1	phosphorylethanolamine cytidylyltransferase 1	phosphorylethanolamine cytidylyltransferase 1	phosphorylethanolamine cytidylyltransferase 1
Bra014031	At3g60930	cell	cell.organisation	cell.organisation	cell.organisation	cell.organisation	AT2G15420.1	0	myosin heavy chain-related	myosin heavy chain-related	myosin heavy chain-related
Bra017946	kif11	cell	cell.organisation	cell.organisation	cell.organisation	cell.organisation	AT1G21730.1	0	P-loop containing nucleoside triphosphate hydrolases superfamily protein	P-loop containing nucleoside triphosphate hydrolases superfamily protein	P-loop containing nucleoside triphosphate hydrolases superfamily protein
Bra018149	PEX11B	cell	cell.organisation	cell.organisation	cell.organisation	cell.organisation	AT3G47430.1	PEX11B	peroxin 11B	peroxin 11B	peroxin 11B
Bra025315	nphp3	cell	cell.organisation	cell.organisation	cell.organisation	cell.organisation	AT3G27960.1	0	Tetratricopeptide repeat (TPR)-like superfamily protein	Tetratricopeptide repeat (TPR)-like superfamily protein	Tetratricopeptide repeat (TPR)-like superfamily protein
Bra025831	CYCB2-3	cell	cell.cycle	cell.cycle	cell.cycle	cell.cycle	AT1G20610.1	CYCB2;3	Cyclin B2;3	Cyclin B2;3	Cyclin B2;3
Bra034827	BLT	cell	cell.organisation	cell.organisation	cell.organisation	cell.organisation	AT3G11590.1	0	0	0	0
Bra035521	BRX	cell	cell.division	cell.division	cell.division	cell.division	AT1G31880.1	BRX,NLM9	DZC (Disease resistance/zinc finger/chromosome condensation-like region) domain containing protein	DZC (Disease resistance/zinc finger/chromosome condensation-like region) domain containing protein	DZC (Disease resistance/zinc finger/chromosome condensation-like region) domain containing protein
Bra039446	TAN	cell	cell.cycle	cell.cycle	cell.cycle	cell.cycle	AT3G05330.1	ATN,ATTAN	cyclin family	cyclin family	cyclin family
Bra009973	FRL5	cell_wall	cell wall.cell wall proteins.HRGP	cell wall.cell wall proteins.HRGP	cell wall.cell wall proteins.HRGP	cell wall.cell wall proteins.HRGP	AT5G27230.1	0	Frigida-like protein	Frigida-like protein	Frigida-like protein
Bra011066	XTH26	cell_wall	cell wall.modification	cell wall.modification	cell wall.modification	cell wall.modification	AT4G28850.1	ATXTH26,XTH26	xyloglucan endotransglucosylase/hydrolase 26	xyloglucan endotransglucosylase/hydrolase 26	xyloglucan endotransglucosylase/hydrolase 26
Bra014180	RAFTIN1B	cell_wall	cell wall.degradation.pectate lyases and polygalacturonases	cell wall.degradation.pectate lyases and polygalacturonases	cell wall.degradation.pectate lyases and polygalacturonases	cell wall.degradation.pectate lyases and polygalacturonases	AT1G49320.1	ATUSPL1,USPL1	unknown seed protein like 1	unknown seed protein like 1	unknown seed protein like 1
Bra022194	PME67	cell_wall	cell wall.pectin*esterases.PME	cell wall.pectin*esterases.PME	cell wall.pectin*esterases.PME	cell wall.pectin*esterases.PME	AT3G17060.1	0	Pectin lyase-like superfamily protein	Pectin lyase-like superfamily protein	Pectin lyase-like superfamily protein
Bra030966	KDSB	cell_wall	cell wall.precursor synthesis.KDO pathway.CMP-KDO Synthetase	cell wall.precursor synthesis.KDO pathway.CMP-KDO Synthetase	cell wall.precursor synthesis.KDO pathway.CMP-KDO Synthetase	cell wall.precursor synthesis.KDO pathway.CMP-KDO Synthetase	AT1G53000.1	KDSB	Nucleotide-diphospho-sugar transferases superfamily protein	Nucleotide-diphospho-sugar transferases superfamily protein	Nucleotide-diphospho-sugar transferases superfamily protein
Bra037425	COBL9	cell_wall	cell wall.cellulose synthesis.COBRA	cell wall.cellulose synthesis.COBRA	cell wall.cellulose synthesis.COBRA	cell wall.cellulose synthesis.COBRA	AT5G49270.1	COBL9,DER9,MRH4,SHV2	COBRA-like extracellular glycosyl-phosphatidyl inositol-anchored protein family	COBRA-like extracellular glycosyl-phosphatidyl inositol-anchored protein family	COBRA-like extracellular glycosyl-phosphatidyl inositol-anchored protein family
Bra039420	PME41	cell_wall	cell wall.pectin*esterases.PME	cell wall.pectin*esterases.PME	cell wall.pectin*esterases.PME	cell wall.pectin*esterases.PME	AT4G02330.1	ATPMEPCRB	Plant invertase/pectin methylesterase inhibitor superfamily	Plant invertase/pectin methylesterase inhibitor superfamily	Plant invertase/pectin methylesterase inhibitor superfamily
Bra039421	PME21	cell_wall	cell wall.pectin*esterases.PME	cell wall.pectin*esterases.PME	cell wall.pectin*esterases.PME	cell wall.pectin*esterases.PME	AT3G05610.1	0	Plant invertase/pectin methylesterase inhibitor superfamily	Plant invertase/pectin methylesterase inhibitor superfamily	Plant invertase/pectin methylesterase inhibitor superfamily
Bra039462	GSVIVT00026920001	cell_wall	cell wall.degradation.pectate lyases and polygalacturonases	cell wall.degradation.pectate lyases and polygalacturonases	cell wall.degradation.pectate lyases and polygalacturonases	cell wall.degradation.pectate lyases and polygalacturonases	AT3G42950.1	0	Pectin lyase-like superfamily protein	Pectin lyase-like superfamily protein	Pectin lyase-like superfamily protein
Bra027286	DJ1A	Co-factor_vitamine_metabolism	Co-factor and vitamine metabolism.thiamine	Co-factor and vitamine metabolism.thiamine	Co-factor and vitamine metabolism.thiamine	Co-factor and vitamine metabolism.thiamine	AT3G14990.1	0	Class I glutamine amidotransferase-like superfamily protein	Class I glutamine amidotransferase-like superfamily protein	Class I glutamine amidotransferase-like superfamily protein
Bra001163	At3g05675	development	development.unspecified	development.unspecified	development.unspecified	development.unspecified	AT3G05680.1	EMB2016	embryo defective 2016	embryo defective 2016	embryo defective 2016
Bra003202	PLP7	development	development.storage proteins	development.storage proteins	development.storage proteins	development.storage proteins	AT3G54950.1	PLA IIIA,PLP7	patatin-like protein 6	patatin-like protein 6	patatin-like protein 6
Bra014029	At1g44800	development	development.unspecified	development.unspecified	development.unspecified	development.unspecified	AT1G44800.1	0	nodulin MtN21 /EamA-like transporter family protein	nodulin MtN21 /EamA-like transporter family protein	nodulin MtN21 /EamA-like transporter family protein
Bra014035	SAB	development	development.unspecified	development.unspecified	development.unspecified	development.unspecified	AT1G58250.2	SAB	Golgi-body localisation protein domain ;RNA pol II promoter Fmp27 protein domain	Golgi-body localisation protein domain ;RNA pol II promoter Fmp27 protein domain	Golgi-body localisation protein domain ;RNA pol II promoter Fmp27 protein domain
Bra018123	BHLH47	development	development.unspecified	development.unspecified	development.unspecified	development.unspecified	AT3G47650.1	0	DnaJ/Hsp40 cysteine-rich domain superfamily protein	DnaJ/Hsp40 cysteine-rich domain superfamily protein	DnaJ/Hsp40 cysteine-rich domain superfamily protein
Bra024439	DG1	development	development.unspecified	development.unspecified	development.unspecified	development.unspecified	AT5G67570.1	DG1,EMB1408,EMB246	Tetratricopeptide repeat (TPR)-like superfamily protein	Tetratricopeptide repeat (TPR)-like superfamily protein	Tetratricopeptide repeat (TPR)-like superfamily protein
Bra027819	At1g60050	development	development.unspecified	development.unspecified	development.unspecified	development.unspecified	AT1G60050.1	0	Nodulin MtN21 /EamA-like transporter family protein	Nodulin MtN21 /EamA-like transporter family protein	Nodulin MtN21 /EamA-like transporter family protein
Bra030842	SPBC2A9.03	development	development.unspecified	development.unspecified	development.unspecified	development.unspecified	AT1G55680.1	0	Transducin/WD40 repeat-like superfamily protein	Transducin/WD40 repeat-like superfamily protein	Transducin/WD40 repeat-like superfamily protein
Bra030975	-	development	development.late embryogenesis abundant	development.late embryogenesis abundant	development.late embryogenesis abundant	development.late embryogenesis abundant	AT1G52680.1	0	late embryogenesis abundant protein-related / LEA protein-related	late embryogenesis abundant protein-related / LEA protein-related	late embryogenesis abundant protein-related / LEA protein-related
Bra034880	serinc	development	development.unspecified	development.unspecified	development.unspecified	development.unspecified	AT4G13345.1	MEE55	Serinc-domain containing serine and sphingolipid biosynthesis protein	Serinc-domain containing serine and sphingolipid biosynthesis protein	Serinc-domain containing serine and sphingolipid biosynthesis protein
Bra003461	rrp41	DNA	DNA.unspecified	DNA.unspecified	DNA.unspecified	DNA.unspecified	AT3G61620.1	RRP41	3\'-5\'-exoribonuclease family protein	3\'-5\'-exoribonuclease family protein	3\'-5\'-exoribonuclease family protein
Bra009690	-	DNA	DNA.synthesis/chromatin structure	DNA.synthesis/chromatin structure	DNA.synthesis/chromatin structure	DNA.synthesis/chromatin structure	AT5G23520.1	0	smr (Small MutS Related) domain-containing protein	smr (Small MutS Related) domain-containing protein	smr (Small MutS Related) domain-containing protein
Bra011372	TEB	DNA	DNA.synthesis/chromatin structure	DNA.synthesis/chromatin structure	DNA.synthesis/chromatin structure	DNA.synthesis/chromatin structure	AT4G32700.2	TEB	helicases;ATP-dependent helicases;nucleic acid binding;ATP binding;DNA-directed DNA polymerases;DNA binding	helicases;ATP-dependent helicases;nucleic acid binding;ATP binding;DNA-directed DNA polymerases;DNA binding	helicases;ATP-dependent helicases;nucleic acid binding;ATP binding;DNA-directed DNA polymerases;DNA binding
Bra013455	-	DNA	DNA.unspecified	DNA.unspecified	DNA.unspecified	DNA.unspecified	AT1G14800.1	0	Nucleic acid-binding, OB-fold-like protein	Nucleic acid-binding, OB-fold-like protein	Nucleic acid-binding, OB-fold-like protein
Bra027817	At4g02000	DNA	DNA.unspecified	DNA.unspecified	DNA.unspecified	DNA.unspecified	AT4G29090.1	0	Ribonuclease H-like superfamily protein	Ribonuclease H-like superfamily protein	Ribonuclease H-like superfamily protein
Bra027890	dhx29	DNA	DNA.synthesis/chromatin structure	DNA.synthesis/chromatin structure	DNA.synthesis/chromatin structure	DNA.synthesis/chromatin structure	AT1G58060.1	0	RNA helicase family protein	RNA helicase family protein	RNA helicase family protein
Bra038426	CCR4-4	DNA	DNA.synthesis/chromatin structure	DNA.synthesis/chromatin structure	DNA.synthesis/chromatin structure	DNA.synthesis/chromatin structure	AT1G31500.1	0	DNAse I-like superfamily protein	DNAse I-like superfamily protein	DNAse I-like superfamily protein
Bra004081	LOX6	hormone_metabolism	hormone metabolism.jasmonate.synthesis-degradation.lipoxygenase	hormone metabolism.jasmonate.synthesis-degradation.lipoxygenase	hormone metabolism.jasmonate.synthesis-degradation.lipoxygenase	hormone metabolism.jasmonate.synthesis-degradation.lipoxygenase	AT1G67560.1	0	PLAT/LH2 domain-containing lipoxygenase family protein	PLAT/LH2 domain-containing lipoxygenase family protein	PLAT/LH2 domain-containing lipoxygenase family protein
Bra009823	At4g17486	hormone_metabolism	hormone metabolism.ethylene.signal transduction	hormone metabolism.ethylene.signal transduction	hormone metabolism.ethylene.signal transduction	hormone metabolism.ethylene.signal transduction	AT5G25170.1	0	PPPDE putative thiol peptidase family protein	PPPDE putative thiol peptidase family protein	PPPDE putative thiol peptidase family protein
Bra021048	ERF1A	hormone_metabolism	hormone metabolism.ethylene.signal transduction	hormone metabolism.ethylene.signal transduction	hormone metabolism.ethylene.signal transduction	hormone metabolism.ethylene.signal transduction	AT4G17500.1	ATERF-1,ERF-1	ethylene responsive element binding factor 1	ethylene responsive element binding factor 1	ethylene responsive element binding factor 1
Bra021049	ERF6	hormone_metabolism	hormone metabolism.ethylene.signal transduction	hormone metabolism.ethylene.signal transduction	hormone metabolism.ethylene.signal transduction	hormone metabolism.ethylene.signal transduction	AT4G17490.1	ATERF6,ERF-6-6,ERF6	ethylene responsive element binding factor 6	ethylene responsive element binding factor 6	ethylene responsive element binding factor 6
Bra025774	SAUR71	hormone_metabolism	hormone metabolism.auxin.induced-regulated-responsive-activated	hormone metabolism.auxin.induced-regulated-responsive-activated	hormone metabolism.auxin.induced-regulated-responsive-activated	hormone metabolism.auxin.induced-regulated-responsive-activated	AT1G19840.1	0	SAUR-like auxin-responsive protein family	SAUR-like auxin-responsive protein family	SAUR-like auxin-responsive protein family
Bra026041	ABA3	hormone_metabolism	hormone metabolism.abscisic acid.synthesis-degradation	hormone metabolism.abscisic acid.synthesis-degradation	hormone metabolism.abscisic acid.synthesis-degradation	hormone metabolism.abscisic acid.synthesis-degradation	AT1G16540.1	ABA3,ACI2,ATABA3,LOS5,SIR3	molybdenum cofactor sulfurase (LOS5) (ABA3)	molybdenum cofactor sulfurase (LOS5) (ABA3)	molybdenum cofactor sulfurase (LOS5) (ABA3)
Bra027891	GH3.12	hormone_metabolism	hormone metabolism.auxin.induced-regulated-responsive-activated	hormone metabolism.auxin.induced-regulated-responsive-activated	hormone metabolism.auxin.induced-regulated-responsive-activated	hormone metabolism.auxin.induced-regulated-responsive-activated	AT5G51470.1	0	Auxin-responsive GH3 family protein	Auxin-responsive GH3 family protein	Auxin-responsive GH3 family protein
Bra030971	AOP1.2	hormone_metabolism	hormone metabolism.gibberelin.synthesis-degradation	hormone metabolism.gibberelin.synthesis-degradation	hormone metabolism.gibberelin.synthesis-degradation	hormone metabolism.gibberelin.synthesis-degradation	AT1G52810.1	0	2-oxoglutarate (2OG) and Fe(II)-dependent oxygenase superfamily protein	2-oxoglutarate (2OG) and Fe(II)-dependent oxygenase superfamily protein	2-oxoglutarate (2OG) and Fe(II)-dependent oxygenase superfamily protein
Bra034734	Dcun1d2	hormone_metabolism	hormone metabolism.auxin.signal transduction	hormone metabolism.auxin.signal transduction	hormone metabolism.auxin.signal transduction	hormone metabolism.auxin.signal transduction	AT3G12760.1	0	0	0	0
Bra001150	TAZ	lipid_metabolism	lipid metabolism.Phospholipid synthesis	lipid metabolism.Phospholipid synthesis	lipid metabolism.Phospholipid synthesis	lipid metabolism.Phospholipid synthesis	AT3G05510.1	0	Phospholipid/glycerol acyltransferase family protein	Phospholipid/glycerol acyltransferase family protein	Phospholipid/glycerol acyltransferase family protein
Bra018019	AAE3	lipid_metabolism	lipid metabolism.FA synthesis and FA elongation.acyl coa ligase	lipid metabolism.FA synthesis and FA elongation.acyl coa ligase	lipid metabolism.FA synthesis and FA elongation.acyl coa ligase	lipid metabolism.FA synthesis and FA elongation.acyl coa ligase	AT3G48990.1	0	AMP-dependent synthetase and ligase family protein	AMP-dependent synthetase and ligase family protein	AMP-dependent synthetase and ligase family protein
Bra025827	AAE1	lipid_metabolism	lipid metabolism.FA synthesis and FA elongation.acyl coa ligase	lipid metabolism.FA synthesis and FA elongation.acyl coa ligase	lipid metabolism.FA synthesis and FA elongation.acyl coa ligase	lipid metabolism.FA synthesis and FA elongation.acyl coa ligase	AT1G20560.1	AAE1	acyl activating enzyme 1	acyl activating enzyme 1	acyl activating enzyme 1
Bra027203	ADS3	lipid_metabolism	lipid metabolism.FA desaturation.desaturase	lipid metabolism.FA desaturation.desaturase	lipid metabolism.FA desaturation.desaturase	lipid metabolism.FA desaturation.desaturase	AT3G15850.1	ADS3,FAD5,FADB,JB67	fatty acid desaturase 5	fatty acid desaturase 5	fatty acid desaturase 5
Bra027263	hbdA	lipid_metabolism	lipid metabolism.lipid degradation.beta-oxidation.multifunctional	lipid metabolism.lipid degradation.beta-oxidation.multifunctional	lipid metabolism.lipid degradation.beta-oxidation.multifunctional	lipid metabolism.lipid degradation.beta-oxidation.multifunctional	AT3G15290.1	0	3-hydroxyacyl-CoA dehydrogenase family protein	3-hydroxyacyl-CoA dehydrogenase family protein	3-hydroxyacyl-CoA dehydrogenase family protein
Bra037495	APS1	major_CHOmetabolism	major CHO metabolism.synthesis.starch.AGPase	major CHO metabolism.synthesis.starch.AGPase	major CHO metabolism.synthesis.starch.AGPase	major CHO metabolism.synthesis.starch.AGPase	AT5G48300.1	ADG1,APS1	ADP glucose pyrophosphorylase 1	ADP glucose pyrophosphorylase 1	ADP glucose pyrophosphorylase 1
Bra022242	Dak	minor_CHOmetabolism	minor CHO metabolism.others	minor CHO metabolism.others	minor CHO metabolism.others	minor CHO metabolism.others	AT3G17770.1	0	Dihydroxyacetone kinase	Dihydroxyacetone kinase	Dihydroxyacetone kinase
Bra026011	TPS2	minor_CHOmetabolism	minor CHO metabolism.trehalose.TPS	minor CHO metabolism.trehalose.TPS	minor CHO metabolism.trehalose.TPS	minor CHO metabolism.trehalose.TPS	AT1G16980.1	ATTPS2,TPS2	trehalose-phosphatase/synthase 2	trehalose-phosphatase/synthase 2	trehalose-phosphatase/synthase 2
Bra000329	UGT74F2	misc_otherPhosphate	misc.UDP glucosyl and glucoronyl transferases	misc.UDP glucosyl and glucoronyl transferases	misc.UDP glucosyl and glucoronyl transferases	misc.UDP glucosyl and glucoronyl transferases	AT2G43820.1	ATSAGT1,GT,SAGT1,SGT1,UGT74F2	UDP-glucosyltransferase 74F2	UDP-glucosyltransferase 74F2	UDP-glucosyltransferase 74F2
Bra000330	UGT74F2	misc_otherPhosphate	misc.UDP glucosyl and glucoronyl transferases	misc.UDP glucosyl and glucoronyl transferases	misc.UDP glucosyl and glucoronyl transferases	misc.UDP glucosyl and glucoronyl transferases	AT2G43820.1	ATSAGT1,GT,SAGT1,SGT1,UGT74F2	UDP-glucosyltransferase 74F2	UDP-glucosyltransferase 74F2	UDP-glucosyltransferase 74F2
Bra009786	CYP71A14	misc_otherPhosphate	misc.cytochrome P450	misc.cytochrome P450	misc.cytochrome P450	misc.cytochrome P450	AT4G13310.1	CYP71A20	cytochrome P450, family 71, subfamily A, polypeptide 20	cytochrome P450, family 71, subfamily A, polypeptide 20	cytochrome P450, family 71, subfamily A, polypeptide 20
Bra011671	CYP84A1	misc_otherPhosphate	misc.cytochrome P450	misc.cytochrome P450	misc.cytochrome P450	misc.cytochrome P450	AT4G36220.1	CYP84A1,FAH1	ferulic acid 5-hydroxylase 1	ferulic acid 5-hydroxylase 1	ferulic acid 5-hydroxylase 1
Bra014308	F-ATMBP	misc_otherPhosphate	misc.myrosinases-lectin-jacalin	misc.myrosinases-lectin-jacalin	misc.myrosinases-lectin-jacalin	misc.myrosinases-lectin-jacalin	AT1G52030.1	F-ATMBP,MBP1.2,MBP2	myrosinase-binding protein 2	myrosinase-binding protein 2	myrosinase-binding protein 2
Bra014309	MBP2	misc_otherPhosphate	misc.myrosinases-lectin-jacalin	misc.myrosinases-lectin-jacalin	misc.myrosinases-lectin-jacalin	misc.myrosinases-lectin-jacalin	AT1G52030.1	F-ATMBP,MBP1.2,MBP2	myrosinase-binding protein 2	myrosinase-binding protein 2	myrosinase-binding protein 2
Bra017517	EARLI1	misc_otherPhosphate	misc.protease inhibitor/seed storage/lipid transfer protein (LTP) family protein	misc.protease inhibitor/seed storage/lipid transfer protein (LTP) family protein	misc.protease inhibitor/seed storage/lipid transfer protein (LTP) family protein	misc.protease inhibitor/seed storage/lipid transfer protein (LTP) family protein	AT5G46890.1	0	Bifunctional inhibitor/lipid-transfer protein/seed storage 2S albumin superfamily protein	Bifunctional inhibitor/lipid-transfer protein/seed storage 2S albumin superfamily protein	Bifunctional inhibitor/lipid-transfer protein/seed storage 2S albumin superfamily protein
Bra017518	AZI1	misc_otherPhosphate	misc.protease inhibitor/seed storage/lipid transfer protein (LTP) family protein	misc.protease inhibitor/seed storage/lipid transfer protein (LTP) family protein	misc.protease inhibitor/seed storage/lipid transfer protein (LTP) family protein	misc.protease inhibitor/seed storage/lipid transfer protein (LTP) family protein	AT5G46890.1	0	Bifunctional inhibitor/lipid-transfer protein/seed storage 2S albumin superfamily protein	Bifunctional inhibitor/lipid-transfer protein/seed storage 2S albumin superfamily protein	Bifunctional inhibitor/lipid-transfer protein/seed storage 2S albumin superfamily protein
Bra018007	PRXC1A	misc_otherPhosphate	misc.peroxidases	misc.peroxidases	misc.peroxidases	misc.peroxidases	AT3G49120.1	ATPCB,ATPERX34,PERX34,PRX34,PRXCB	peroxidase CB	peroxidase CB	peroxidase CB
Bra022195	PER29	misc_otherPhosphate	misc.peroxidases	misc.peroxidases	misc.peroxidases	misc.peroxidases	AT3G17070.1	0	Peroxidase family protein	Peroxidase family protein	Peroxidase family protein
Bra027260	Xylt2	misc_otherPhosphate	misc.UDP glucosyl and glucoronyl transferases	misc.UDP glucosyl and glucoronyl transferases	misc.UDP glucosyl and glucoronyl transferases	misc.UDP glucosyl and glucoronyl transferases	AT3G15350.1	0	Core-2/I-branching beta-1,6-N-acetylglucosaminyltransferase family protein	Core-2/I-branching beta-1,6-N-acetylglucosaminyltransferase family protein	Core-2/I-branching beta-1,6-N-acetylglucosaminyltransferase family protein
Bra032719	PDCB3	misc_otherPhosphate	misc.beta 1,3 glucan hydrolases	misc.beta 1,3 glucan hydrolases	misc.beta 1,3 glucan hydrolases	misc.beta 1,3 glucan hydrolases	AT4G13600.1	0	Carbohydrate-binding X8 domain superfamily protein	Carbohydrate-binding X8 domain superfamily protein	Carbohydrate-binding X8 domain superfamily protein
Bra034875	VPS13A	misc_otherPhosphate	misc.protease inhibitor/seed storage/lipid transfer protein (LTP) family protein	misc.protease inhibitor/seed storage/lipid transfer protein (LTP) family protein	misc.protease inhibitor/seed storage/lipid transfer protein (LTP) family protein	misc.protease inhibitor/seed storage/lipid transfer protein (LTP) family protein	AT1G48090.1	0	calcium-dependent lipid-binding family protein	calcium-dependent lipid-binding family protein	calcium-dependent lipid-binding family protein
Bra038094	TGG1	misc_otherPhosphate	misc.gluco-, galacto- and mannosidases	misc.gluco-, galacto- and mannosidases	misc.gluco-, galacto- and mannosidases	misc.gluco-, galacto- and mannosidases	AT5G26000.1	BGLU38,TGG1	thioglucoside glucohydrolase 1	thioglucoside glucohydrolase 1	thioglucoside glucohydrolase 1
Bra038632	CYP94B1	misc_otherPhosphate	misc.cytochrome P450	misc.cytochrome P450	misc.cytochrome P450	misc.cytochrome P450	AT5G63450.1	CYP94B1	cytochrome P450, family 94, subfamily B, polypeptide 1	cytochrome P450, family 94, subfamily B, polypeptide 1	cytochrome P450, family 94, subfamily B, polypeptide 1
Bra038960	KAM1	misc_otherPhosphate	misc.UDP glucosyl and glucoronyl transferases	misc.UDP glucosyl and glucoronyl transferases	misc.UDP glucosyl and glucoronyl transferases	misc.UDP glucosyl and glucoronyl transferases	AT4G13990.1	0	Exostosin family protein	Exostosin family protein	Exostosin family protein
Bra014299	gdhA	N-metabolism	N-metabolism.N-degradation.glutamate dehydrogenase	N-metabolism.N-degradation.glutamate dehydrogenase	N-metabolism.N-degradation.glutamate dehydrogenase	N-metabolism.N-degradation.glutamate dehydrogenase	AT1G51720.1	0	Amino acid dehydrogenase family protein	Amino acid dehydrogenase family protein	Amino acid dehydrogenase family protein
Bra016948	GLU2	N-metabolism	N-metabolism.ammonia metabolism.glutamate synthase	N-metabolism.ammonia metabolism.glutamate synthase	N-metabolism.ammonia metabolism.glutamate synthase	N-metabolism.ammonia metabolism.glutamate synthase	AT2G41220.1	GLU2	glutamate synthase 2	glutamate synthase 2	glutamate synthase 2
Bra000861	-	not_assigned	not assigned.unknown	not assigned.unknown	not assigned.unknown	not assigned.unknown	AT4G02830.1	0	0	0	0
Bra003474	At3g61800	not_assigned	not assigned.unknown	not assigned.unknown	not assigned.unknown	not assigned.unknown	AT3G61800.1	0	0	0	0
Bra003531	ACAD10	not_assigned	not assigned.unknown	not assigned.unknown	not assigned.unknown	not assigned.unknown	AT1G79790.1	0	Haloacid dehalogenase-like hydrolase (HAD) superfamily protein	Haloacid dehalogenase-like hydrolase (HAD) superfamily protein	Haloacid dehalogenase-like hydrolase (HAD) superfamily protein
Bra003990	RTM3	not_assigned	not assigned.unknown	not assigned.unknown	not assigned.unknown	not assigned.unknown	AT1G69650.1	0	TRAF-like family protein	TRAF-like family protein	TRAF-like family protein
Bra005072	-	not_assigned	not assigned.unknown	not assigned.unknown	not assigned.unknown	not assigned.unknown	0	0	0	0	0
Bra005073	CPK20	not_assigned	not assigned.unknown	not assigned.unknown	not assigned.unknown	not assigned.unknown	AT2G38910.1	CPK20	calcium-dependent protein kinase 20	calcium-dependent protein kinase 20	calcium-dependent protein kinase 20
Bra005449	At2g34160	not_assigned	not assigned.unknown	not assigned.unknown	not assigned.unknown	not assigned.unknown	AT2G34160.1	0	Alba DNA/RNA-binding protein	Alba DNA/RNA-binding protein	Alba DNA/RNA-binding protein
Bra009778	BIN4	not_assigned	not assigned.unknown	not assigned.unknown	not assigned.unknown	not assigned.unknown	AT5G24630.2	BIN4	double-stranded DNA binding	double-stranded DNA binding	double-stranded DNA binding
Bra009788	ZUFSP	not_assigned	not assigned.unknown	not assigned.unknown	not assigned.unknown	not assigned.unknown	AT5G24680.1	0	Peptidase C78, ubiquitin fold modifier-specific peptidase 1/ 2	Peptidase C78, ubiquitin fold modifier-specific peptidase 1/ 2	Peptidase C78, ubiquitin fold modifier-specific peptidase 1/ 2
Bra009804	GDU5	not_assigned	not assigned.unknown	not assigned.unknown	not assigned.unknown	not assigned.unknown	AT5G24920.1	AtGDU5,GDU5	glutamine dumper 5	glutamine dumper 5	glutamine dumper 5
Bra009814	C1D	not_assigned	not assigned.unknown	not assigned.unknown	not assigned.unknown	not assigned.unknown	AT5G25080.1	0	Sas10/Utp3/C1D family	Sas10/Utp3/C1D family	Sas10/Utp3/C1D family
Bra010003	At2g34160	not_assigned	not assigned.unknown	not assigned.unknown	not assigned.unknown	not assigned.unknown	AT3G04620.1	0	Alba DNA/RNA-binding protein	Alba DNA/RNA-binding protein	Alba DNA/RNA-binding protein
Bra011135	-	not_assigned	not assigned.unknown	not assigned.unknown	not assigned.unknown	not assigned.unknown	AT4G29780.1	0	0	0	0
Bra011272	-	not_assigned	not assigned.unknown	not assigned.unknown	not assigned.unknown	not assigned.unknown	AT2G24530.1	0	0	0	0
Bra011371	-	not_assigned	not assigned.unknown	not assigned.unknown	not assigned.unknown	not assigned.unknown	AT4G32680.1	0	0	0	0
Bra011380	-	not_assigned	not assigned.unknown	not assigned.unknown	not assigned.unknown	not assigned.unknown	0	0	0	0	0
Bra011382	VAB	not_assigned	not assigned.unknown	not assigned.unknown	not assigned.unknown	not assigned.unknown	AT4G32780.1	0	phosphoinositide binding	phosphoinositide binding	phosphoinositide binding
Bra011672	-	not_assigned	not assigned.unknown	not assigned.unknown	not assigned.unknown	not assigned.unknown	AT4G36230.1	0	0	0	0
Bra013448	-	not_assigned	not assigned.unknown	not assigned.unknown	not assigned.unknown	not assigned.unknown	AT4G20190.1	0	0	0	0
Bra014006	-	not_assigned	not assigned.unknown	not assigned.unknown	not assigned.unknown	not assigned.unknown	0	0	0	0	0
Bra014010	-	not_assigned	not assigned.unknown	not assigned.unknown	not assigned.unknown	not assigned.unknown	AT1G43630.1	0	Protein of unknown function (DUF793)	Protein of unknown function (DUF793)	Protein of unknown function (DUF793)
Bra014025	-	not_assigned	not assigned.unknown	not assigned.unknown	not assigned.unknown	not assigned.unknown	0	0	0	0	0
Bra014300	Rwdd1	not_assigned	not assigned.unknown	not assigned.unknown	not assigned.unknown	not assigned.unknown	AT1G51730.1	0	Ubiquitin-conjugating enzyme family protein	Ubiquitin-conjugating enzyme family protein	Ubiquitin-conjugating enzyme family protein
Bra015752	OEP21B	not_assigned	not assigned.unknown	not assigned.unknown	not assigned.unknown	not assigned.unknown	AT1G76405.2	0	0	0	0
Bra017923	-	not_assigned	not assigned.unknown	not assigned.unknown	not assigned.unknown	not assigned.unknown	AT1G21520.1	0	0	0	0
Bra017924	-	not_assigned	not assigned.unknown	not assigned.unknown	not assigned.unknown	not assigned.unknown	AT1G21528.1	0	0	0	0
Bra017940	tolB	not_assigned	not assigned.unknown	not assigned.unknown	not assigned.unknown	not assigned.unknown	AT1G21680.1	0	DPP6 N-terminal domain-like protein	DPP6 N-terminal domain-like protein	DPP6 N-terminal domain-like protein
Bra018125	TAMM41	not_assigned	not assigned.unknown	not assigned.unknown	not assigned.unknown	not assigned.unknown	AT3G47630.2	0	0	0	0
Bra018159	CMTA6	not_assigned	not assigned.unknown	not assigned.unknown	not assigned.unknown	not assigned.unknown	AT3G16940.1	0	calmodulin binding;transcription regulators	calmodulin binding;transcription regulators	calmodulin binding;transcription regulators
Bra023221	EDE1	not_assigned	not assigned.unknown	not assigned.unknown	not assigned.unknown	not assigned.unknown	AT2G44190.1	EDE1	Family of unknown function (DUF566)	Family of unknown function (DUF566)	Family of unknown function (DUF566)
Bra023298	-	not_assigned	not assigned.unknown	not assigned.unknown	not assigned.unknown	not assigned.unknown	AT1G36095.1	0	DNA binding	DNA binding	DNA binding
Bra024498	At2g17695	not_assigned	not assigned.unknown	not assigned.unknown	not assigned.unknown	not assigned.unknown	AT2G17695.1	0	0	0	0
Bra024814	SMNDC1	not_assigned	not assigned.unknown	not assigned.unknown	not assigned.unknown	not assigned.unknown	AT2G02570.1	0	nucleic acid binding;RNA binding	nucleic acid binding;RNA binding	nucleic acid binding;RNA binding
Bra025820	-	not_assigned	not assigned.unknown	not assigned.unknown	not assigned.unknown	not assigned.unknown	AT1G20460.1	0	0	0	0
Bra026025	Fam32a	not_assigned	not assigned.unknown	not assigned.unknown	not assigned.unknown	not assigned.unknown	AT1G16810.1	0	0	0	0
Bra026108	MED15A	not_assigned	not assigned.unknown	not assigned.unknown	not assigned.unknown	not assigned.unknown	AT1G15780.1	0	0	0	0
Bra027264	-	not_assigned	not assigned.unknown	not assigned.unknown	not assigned.unknown	not assigned.unknown	AT3G15280.1	0	0	0	0
Bra027289	-	not_assigned	not assigned.unknown	not assigned.unknown	not assigned.unknown	not assigned.unknown	0	0	0	0	0
Bra027520	-	not_assigned	not assigned.unknown	not assigned.unknown	not assigned.unknown	not assigned.unknown	AT5G44010.1	0	0	0	0
Bra027818	-	not_assigned	not assigned.unknown	not assigned.unknown	not assigned.unknown	not assigned.unknown	0	0	0	0	0
Bra027896	-	not_assigned	not assigned.unknown	not assigned.unknown	not assigned.unknown	not assigned.unknown	0	0	0	0	0
Bra029739	-	not_assigned	not assigned.unknown	not assigned.unknown	not assigned.unknown	not assigned.unknown	AT3G09000.1	0	proline-rich family protein	proline-rich family protein	proline-rich family protein
Bra030949	-	not_assigned	not assigned.unknown	not assigned.unknown	not assigned.unknown	not assigned.unknown	AT1G53250.1	0	0	0	0
Bra032701	-	not_assigned	not assigned.unknown	not assigned.unknown	not assigned.unknown	not assigned.unknown	AT4G13370.1	0	Plant protein of unknown function (DUF936)	Plant protein of unknown function (DUF936)	Plant protein of unknown function (DUF936)
Bra033877	-	not_assigned	not assigned.unknown	not assigned.unknown	not assigned.unknown	not assigned.unknown	0	0	0	0	0
Bra034682	WIP3	not_assigned	not assigned.unknown	not assigned.unknown	not assigned.unknown	not assigned.unknown	AT3G13360.1	WIP3	WPP domain interacting protein 3	WPP domain interacting protein 3	WPP domain interacting protein 3
Bra034844	-	not_assigned	not assigned.unknown	not assigned.unknown	not assigned.unknown	not assigned.unknown	AT3G11420.1	0	Protein of unknown function (DUF604)	Protein of unknown function (DUF604)	Protein of unknown function (DUF604)
Bra034876	-	not_assigned	not assigned.unknown	not assigned.unknown	not assigned.unknown	not assigned.unknown	0	0	0	0	0
Bra034878	-	not_assigned	not assigned.unknown	not assigned.unknown	not assigned.unknown	not assigned.unknown	AT4G13370.1	0	Plant protein of unknown function (DUF936)	Plant protein of unknown function (DUF936)	Plant protein of unknown function (DUF936)
Bra036639	-	not_assigned	not assigned.unknown	not assigned.unknown	not assigned.unknown	not assigned.unknown	0	0	0	0	0
Bra037426	-	not_assigned	not assigned.unknown	not assigned.unknown	not assigned.unknown	not assigned.unknown	AT5G49260.1	0	0	0	0
Bra037667	ARL	not_assigned	not assigned.unknown	not assigned.unknown	not assigned.unknown	not assigned.unknown	AT2G44080.1	ARL	ARGOS-like	ARGOS-like	ARGOS-like
Bra037668	-	not_assigned	not assigned.unknown	not assigned.unknown	not assigned.unknown	not assigned.unknown	0	0	0	0	0
Bra038074	-	not_assigned	not assigned.unknown	not assigned.unknown	not assigned.unknown	not assigned.unknown	0	0	0	0	0
Bra038427	alkbh8	not_assigned	not assigned.unknown	not assigned.unknown	not assigned.unknown	not assigned.unknown	AT1G31600.1	0	RNA-binding (RRM/RBD/RNP motifs) family protein	RNA-binding (RRM/RBD/RNP motifs) family protein	RNA-binding (RRM/RBD/RNP motifs) family protein
Bra038643	-	not_assigned	not assigned.unknown	not assigned.unknown	not assigned.unknown	not assigned.unknown	0	0	0	0	0
Bra038644	DEK	not_assigned	not assigned.unknown	not assigned.unknown	not assigned.unknown	not assigned.unknown	AT5G63550.2	0	DEK domain-containing chromatin associated protein	DEK domain-containing chromatin associated protein	DEK domain-containing chromatin associated protein
Bra038937	At4g32285	not_assigned	not assigned.unknown	not assigned.unknown	not assigned.unknown	not assigned.unknown	AT5G35200.1	0	ENTH/ANTH/VHS superfamily protein	ENTH/ANTH/VHS superfamily protein	ENTH/ANTH/VHS superfamily protein
Bra038944	-	not_assigned	not assigned.unknown	not assigned.unknown	not assigned.unknown	not assigned.unknown	AT5G35090.1	0	0	0	0
Bra039447	yipf1	not_assigned	not assigned.unknown	not assigned.unknown	not assigned.unknown	not assigned.unknown	AT3G05280.1	0	Integral membrane Yip1 family protein	Integral membrane Yip1 family protein	Integral membrane Yip1 family protein
Bra040338	-	not_assigned	not assigned.unknown	not assigned.unknown	not assigned.unknown	not assigned.unknown	AT4G19360.1	0	SCD6 protein-related	SCD6 protein-related	SCD6 protein-related
Bra040339	-	not_assigned	not assigned.unknown	not assigned.unknown	not assigned.unknown	not assigned.unknown	AT4G19360.1	0	SCD6 protein-related	SCD6 protein-related	SCD6 protein-related
Bra040340	-	not_assigned	not assigned.unknown	not assigned.unknown	not assigned.unknown	not assigned.unknown	0	0	0	0	0
Bra013456	ctps2	nucleotide_metabolism	nucleotide metabolism.synthesis.pyrimidine.CTP synthetase	nucleotide metabolism.synthesis.pyrimidine.CTP synthetase	nucleotide metabolism.synthesis.pyrimidine.CTP synthetase	nucleotide metabolism.synthesis.pyrimidine.CTP synthetase	AT4G20320.1	0	CTP synthase family protein	CTP synthase family protein	CTP synthase family protein
Bra014001	SHM4	Photosynthesis	PS.photorespiration.serine hydroxymethyltransferase	PS.photorespiration.serine hydroxymethyltransferase	PS.photorespiration.serine hydroxymethyltransferase	PS.photorespiration.serine hydroxymethyltransferase	AT4G13930.1	SHM4	serine hydroxymethyltransferase 4	serine hydroxymethyltransferase 4	serine hydroxymethyltransferase 4
Bra014024	PSBS	Photosynthesis	PS.lightreaction.photosystem II.PSII polypeptide subunits	PS.lightreaction.photosystem II.PSII polypeptide subunits	PS.lightreaction.photosystem II.PSII polypeptide subunits	PS.lightreaction.photosystem II.PSII polypeptide subunits	AT1G44575.1	NPQ4,PSBS	Chlorophyll A-B binding family protein	Chlorophyll A-B binding family protein	Chlorophyll A-B binding family protein
Bra039440	PPD7	Photosynthesis	PS.lightreaction.photosystem II.PSII polypeptide subunits	PS.lightreaction.photosystem II.PSII polypeptide subunits	PS.lightreaction.photosystem II.PSII polypeptide subunits	PS.lightreaction.photosystem II.PSII polypeptide subunits	AT3G05410.2	0	Photosystem II reaction center PsbP family protein	Photosystem II reaction center PsbP family protein	Photosystem II reaction center PsbP family protein
Bra006334	SAMDC3	polyamine_metabolism	polyamine metabolism.synthesis.SAM decarboxylase	polyamine metabolism.synthesis.SAM decarboxylase	polyamine metabolism.synthesis.SAM decarboxylase	polyamine metabolism.synthesis.SAM decarboxylase	AT3G02470.1	SAMDC	S-adenosylmethionine decarboxylase	S-adenosylmethionine decarboxylase	S-adenosylmethionine decarboxylase
Bra001197	ATG8H	protein	protein.degradation.autophagy	protein.degradation.autophagy	protein.degradation.autophagy	protein.degradation.autophagy	AT3G06420.1	ATG8H	Ubiquitin-like superfamily protein	Ubiquitin-like superfamily protein	Ubiquitin-like superfamily protein
Bra001296	B'BETA	protein	protein.postranslational modification	protein.postranslational modification	protein.postranslational modification	protein.postranslational modification	AT3G09880.1	ATB\' BETA	Protein phosphatase 2A regulatory B subunit family protein	Protein phosphatase 2A regulatory B subunit family protein	Protein phosphatase 2A regulatory B subunit family protein
Bra001297	CDC48A	protein	protein.degradation.ubiquitin.proteasom	protein.degradation.ubiquitin.proteasom	protein.degradation.ubiquitin.proteasom	protein.degradation.ubiquitin.proteasom	AT3G09840.1	ATCDC48,CDC48,CDC48A	cell division cycle 48	cell division cycle 48	cell division cycle 48
Bra003201	B'EPSILON	protein	protein.postranslational modification	protein.postranslational modification	protein.postranslational modification	protein.postranslational modification	AT3G54930.1	0	Protein phosphatase 2A regulatory B subunit family protein	Protein phosphatase 2A regulatory B subunit family protein	Protein phosphatase 2A regulatory B subunit family protein
Bra003458	At3g61590	protein	protein.degradation.ubiquitin.E3.SCF.FBOX	protein.degradation.ubiquitin.E3.SCF.FBOX	protein.degradation.ubiquitin.E3.SCF.FBOX	protein.degradation.ubiquitin.E3.SCF.FBOX	AT3G61590.1	HS,HWS	Galactose oxidase/kelch repeat superfamily protein	Galactose oxidase/kelch repeat superfamily protein	Galactose oxidase/kelch repeat superfamily protein
Bra003495	ARF	protein	protein.targeting.secretory pathway.unspecified	protein.targeting.secretory pathway.unspecified	protein.targeting.secretory pathway.unspecified	protein.targeting.secretory pathway.unspecified	AT3G62300.1	ATDUF7,DUF7	DOMAIN OF UNKNOWN FUNCTION 724 7	DOMAIN OF UNKNOWN FUNCTION 724 7	DOMAIN OF UNKNOWN FUNCTION 724 7
Bra004153	SBT3.3	protein	protein.degradation.subtilases	protein.degradation.subtilases	protein.degradation.subtilases	protein.degradation.subtilases	AT1G66210.1	0	Subtilisin-like serine endopeptidase family protein	Subtilisin-like serine endopeptidase family protein	Subtilisin-like serine endopeptidase family protein
Bra004157	At2g26030	protein	protein.degradation.ubiquitin.E3.SCF.FBOX	protein.degradation.ubiquitin.E3.SCF.FBOX	protein.degradation.ubiquitin.E3.SCF.FBOX	protein.degradation.ubiquitin.E3.SCF.FBOX	AT5G44950.1	0	F-box/RNI-like/FBD-like domains-containing protein	F-box/RNI-like/FBD-like domains-containing protein	F-box/RNI-like/FBD-like domains-containing protein
Bra004323	At1g68590	protein	protein.synthesis.ribosomal protein.prokaryotic.chloroplast.30S subunit.PSRP3	protein.synthesis.ribosomal protein.prokaryotic.chloroplast.30S subunit.PSRP3	protein.synthesis.ribosomal protein.prokaryotic.chloroplast.30S subunit.PSRP3	protein.synthesis.ribosomal protein.prokaryotic.chloroplast.30S subunit.PSRP3	AT1G68590.1	0	Ribosomal protein PSRP-3/Ycf65	Ribosomal protein PSRP-3/Ycf65	Ribosomal protein PSRP-3/Ycf65
Bra009941	TOPP8	protein	protein.postranslational modification	protein.postranslational modification	protein.postranslational modification	protein.postranslational modification	AT5G27840.1	TOPP8	Calcineurin-like metallo-phosphoesterase superfamily protein	Calcineurin-like metallo-phosphoesterase superfamily protein	Calcineurin-like metallo-phosphoesterase superfamily protein
Bra009993	NEK3	protein	protein.postranslational modification	protein.postranslational modification	protein.postranslational modification	protein.postranslational modification	AT5G28290.1	ATNEK3,NEK3	NIMA-related kinase 3	NIMA-related kinase 3	NIMA-related kinase 3
Bra011455	ULP2A	protein	protein.degradation.cysteine protease	protein.degradation.cysteine protease	protein.degradation.cysteine protease	protein.degradation.cysteine protease	AT4G33620.1	0	Cysteine proteinases superfamily protein	Cysteine proteinases superfamily protein	Cysteine proteinases superfamily protein
Bra013447	neur	protein	protein.degradation.ubiquitin.E3.RING	protein.degradation.ubiquitin.E3.RING	protein.degradation.ubiquitin.E3.RING	protein.degradation.ubiquitin.E3.RING	AT4G20160.1	0	0	0	0
Bra014159	ASK4	protein	protein.degradation.ubiquitin.E3.SCF.SKP	protein.degradation.ubiquitin.E3.SCF.SKP	protein.degradation.ubiquitin.E3.SCF.SKP	protein.degradation.ubiquitin.E3.SCF.SKP	AT1G20140.1	ASK4,SK4	SKP1-like 4	SKP1-like 4	SKP1-like 4
Bra015751	ATL8	protein	protein.degradation.ubiquitin.E3.RING	protein.degradation.ubiquitin.E3.RING	protein.degradation.ubiquitin.E3.RING	protein.degradation.ubiquitin.E3.RING	AT1G76410.1	ATL8	RING/U-box superfamily protein	RING/U-box superfamily protein	RING/U-box superfamily protein
Bra017945	PBC1	protein	protein.degradation.ubiquitin.proteasom	protein.degradation.ubiquitin.proteasom	protein.degradation.ubiquitin.proteasom	protein.degradation.ubiquitin.proteasom	AT1G21720.1	PBC1	proteasome beta subunit C1	proteasome beta subunit C1	proteasome beta subunit C1
Bra018008	SRP9	protein	protein.targeting.secretory pathway.ER	protein.targeting.secretory pathway.ER	protein.targeting.secretory pathway.ER	protein.targeting.secretory pathway.ER	AT3G49100.1	0	Signal recognition particle, SRP9/SRP14 subunit	Signal recognition particle, SRP9/SRP14 subunit	Signal recognition particle, SRP9/SRP14 subunit
Bra018009	rpsI	protein	protein.synthesis.ribosomal protein.unknown.small subunit.S9	protein.synthesis.ribosomal protein.unknown.small subunit.S9	protein.synthesis.ribosomal protein.unknown.small subunit.S9	protein.synthesis.ribosomal protein.unknown.small subunit.S9	AT3G49080.1	0	Ribosomal protein S5 domain 2-like superfamily protein	Ribosomal protein S5 domain 2-like superfamily protein	Ribosomal protein S5 domain 2-like superfamily protein
Bra018036	CDKA-1	protein	protein.postranslational modification	protein.postranslational modification	protein.postranslational modification	protein.postranslational modification	AT3G48750.1	CDC2,CDC2A,CDC2AAT,CDK2,CDKA1,CDKA;1	cell division control 2	cell division control 2	cell division control 2
Bra019593	CRK4	protein	protein.postranslational modification	protein.postranslational modification	protein.postranslational modification	protein.postranslational modification	AT5G24430.1	0	Calcium-dependent protein kinase (CDPK) family protein	Calcium-dependent protein kinase (CDPK) family protein	Calcium-dependent protein kinase (CDPK) family protein
Bra023297	SBT3.5	protein	protein.degradation.subtilases	protein.degradation.subtilases	protein.degradation.subtilases	protein.degradation.subtilases	AT1G32940.1	ATSBT3.5,SBT3.5	Subtilase family protein	Subtilase family protein	Subtilase family protein
Bra023694	CPN60A2	protein	protein.folding	protein.folding	protein.folding	protein.folding	AT5G18820.1	EMB3007	TCP-1/cpn60 chaperonin family protein	TCP-1/cpn60 chaperonin family protein	TCP-1/cpn60 chaperonin family protein
Bra024408	-	protein	protein.degradation.ubiquitin.E3.RING	protein.degradation.ubiquitin.E3.RING	protein.degradation.ubiquitin.E3.RING	protein.degradation.ubiquitin.E3.RING	AT5G65683.1	0	Zinc finger (C3HC4-type RING finger) family protein	Zinc finger (C3HC4-type RING finger) family protein	Zinc finger (C3HC4-type RING finger) family protein
Bra024497	HT1	protein	protein.postranslational modification	protein.postranslational modification	protein.postranslational modification	protein.postranslational modification	AT2G17700.1	0	ACT-like protein tyrosine kinase family protein	ACT-like protein tyrosine kinase family protein	ACT-like protein tyrosine kinase family protein
Bra025952	PP2AB2	protein	protein.postranslational modification	protein.postranslational modification	protein.postranslational modification	protein.postranslational modification	AT1G17720.2	ATB BETA	Protein phosphatase 2A, regulatory subunit PR55	Protein phosphatase 2A, regulatory subunit PR55	Protein phosphatase 2A, regulatory subunit PR55
Bra026014	At1g16930	protein	protein.degradation.ubiquitin.E3.SCF.FBOX	protein.degradation.ubiquitin.E3.SCF.FBOX	protein.degradation.ubiquitin.E3.SCF.FBOX	protein.degradation.ubiquitin.E3.SCF.FBOX	AT1G16930.1	0	F-box/RNI-like/FBD-like domains-containing protein	F-box/RNI-like/FBD-like domains-containing protein	F-box/RNI-like/FBD-like domains-containing protein
Bra026015	At1g16930	protein	protein.degradation.ubiquitin.E3.SCF.FBOX	protein.degradation.ubiquitin.E3.SCF.FBOX	protein.degradation.ubiquitin.E3.SCF.FBOX	protein.degradation.ubiquitin.E3.SCF.FBOX	AT1G16930.1	0	F-box/RNI-like/FBD-like domains-containing protein	F-box/RNI-like/FBD-like domains-containing protein	F-box/RNI-like/FBD-like domains-containing protein
Bra026072	EDR1	protein	protein.postranslational modification	protein.postranslational modification	protein.postranslational modification	protein.postranslational modification	AT1G16270.1	0	Protein kinase superfamily protein with octicosapeptide/Phox/Bem1p domain	Protein kinase superfamily protein with octicosapeptide/Phox/Bem1p domain	Protein kinase superfamily protein with octicosapeptide/Phox/Bem1p domain
Bra027149	At2g42470	protein	protein.degradation.ubiquitin.ubiquitin protease	protein.degradation.ubiquitin.ubiquitin protease	protein.degradation.ubiquitin.ubiquitin protease	protein.degradation.ubiquitin.ubiquitin protease	AT2G42470.1	0	TRAF-like family protein	TRAF-like family protein	TRAF-like family protein
Bra027408	SELMODRAFT_444075	protein	protein.postranslational modification.kinase.receptor like cytoplasmatic kinase VII	protein.postranslational modification.kinase.receptor like cytoplasmatic kinase VII	protein.postranslational modification.kinase.receptor like cytoplasmatic kinase VII	protein.postranslational modification.kinase.receptor like cytoplasmatic kinase VII	AT3G13690.1	0	Protein kinase protein with adenine nucleotide alpha hydrolases-like domain	Protein kinase protein with adenine nucleotide alpha hydrolases-like domain	Protein kinase protein with adenine nucleotide alpha hydrolases-like domain
Bra029597	SUD1	protein	protein.degradation.ubiquitin.E3.RING	protein.degradation.ubiquitin.E3.RING	protein.degradation.ubiquitin.E3.RING	protein.degradation.ubiquitin.E3.RING	AT4G32670.1	0	RING/FYVE/PHD zinc finger superfamily protein	RING/FYVE/PHD zinc finger superfamily protein	RING/FYVE/PHD zinc finger superfamily protein
Bra029713	ATPK1	protein	protein.postranslational modification	protein.postranslational modification	protein.postranslational modification	protein.postranslational modification	AT3G08730.1	ATPK1,ATPK6,ATS6K1,PK1,PK6,S6K1	protein-serine kinase 1	protein-serine kinase 1	protein-serine kinase 1
Bra029846	neur	protein	protein.degradation.ubiquitin.E3.RING	protein.degradation.ubiquitin.E3.RING	protein.degradation.ubiquitin.E3.RING	protein.degradation.ubiquitin.E3.RING	AT5G04460.1	0	RING/U-box superfamily protein	RING/U-box superfamily protein	RING/U-box superfamily protein
Bra030972	ATL60	protein	protein.degradation.ubiquitin.E3.RING	protein.degradation.ubiquitin.E3.RING	protein.degradation.ubiquitin.E3.RING	protein.degradation.ubiquitin.E3.RING	AT3G14320.1	0	Zinc finger, C3HC4 type (RING finger) family protein	Zinc finger, C3HC4 type (RING finger) family protein	Zinc finger, C3HC4 type (RING finger) family protein
Bra034743	AGC1-5	protein	protein.postranslational modification	protein.postranslational modification	protein.postranslational modification	protein.postranslational modification	AT3G12690.1	AGC1.5	AGC kinase 1.5	AGC kinase 1.5	AGC kinase 1.5
Bra034845	PP2CA	protein	protein.postranslational modification	protein.postranslational modification	protein.postranslational modification	protein.postranslational modification	AT3G11410.1	AHG3,ATPP2CA,PP2CA	protein phosphatase 2CA	protein phosphatase 2CA	protein phosphatase 2CA
Bra035522	At1g65240	protein	protein.degradation.aspartate protease	protein.degradation.aspartate protease	protein.degradation.aspartate protease	protein.degradation.aspartate protease	AT5G36260.1	0	Eukaryotic aspartyl protease family protein	Eukaryotic aspartyl protease family protein	Eukaryotic aspartyl protease family protein
Bra038077	-	protein	protein.postranslational modification	protein.postranslational modification	protein.postranslational modification	protein.postranslational modification	AT4G15650.1	0	0	0	0
Bra039431	RPT5A	protein	protein.degradation.ubiquitin.proteasom	protein.degradation.ubiquitin.proteasom	protein.degradation.ubiquitin.proteasom	protein.degradation.ubiquitin.proteasom	AT3G05530.1	ATS6A.2,RPT5A	regulatory particle triple-A ATPase 5A	regulatory particle triple-A ATPase 5A	regulatory particle triple-A ATPase 5A
Bra039444	ampp	protein	protein.degradation	protein.degradation	protein.degradation	protein.degradation	AT3G05350.1	0	Metallopeptidase M24 family protein	Metallopeptidase M24 family protein	Metallopeptidase M24 family protein
Bra019332	GSH1	redox	redox.ascorbate and glutathione.glutathione	redox.ascorbate and glutathione.glutathione	redox.ascorbate and glutathione.glutathione	redox.ascorbate and glutathione.glutathione	AT4G23100.1	ATECS1,CAD2,GSH1,GSHA,PAD2,RML1	glutamate-cysteine ligase	glutamate-cysteine ligase	glutamate-cysteine ligase
Bra027250	At3g15360	redox	redox.thioredoxin	redox.thioredoxin	redox.thioredoxin	redox.thioredoxin	AT3G15360.1	ATHM4,ATM4,TRX-M4	thioredoxin M-type 4	thioredoxin M-type 4	thioredoxin M-type 4
Bra029847	HB2	redox	redox.heme	redox.heme	redox.heme	redox.heme	AT3G10520.1	AHB2,ARATH GLB2,ATGLB2,GLB2,HB2,NSHB2	haemoglobin 2	haemoglobin 2	haemoglobin 2
Bra038075	GRXS4	redox	redox.glutaredoxins	redox.glutaredoxins	redox.glutaredoxins	redox.glutaredoxins	AT4G15680.1	0	Thioredoxin superfamily protein	Thioredoxin superfamily protein	Thioredoxin superfamily protein
Bra038076	GRXS4	redox	redox.glutaredoxins	redox.glutaredoxins	redox.glutaredoxins	redox.glutaredoxins	AT4G15680.1	0	Thioredoxin superfamily protein	Thioredoxin superfamily protein	Thioredoxin superfamily protein
Bra003484	IAA30	RNA	RNA.regulation of transcription.Aux/IAA family	RNA.regulation of transcription.Aux/IAA family	RNA.regulation of transcription.Aux/IAA family	RNA.regulation of transcription.Aux/IAA family	AT3G62100.1	IAA30	indole-3-acetic acid inducible 30	indole-3-acetic acid inducible 30	indole-3-acetic acid inducible 30
Bra006447	CNOT3	RNA	RNA.regulation of transcription.putative transcription regulator	RNA.regulation of transcription.putative transcription regulator	RNA.regulation of transcription.putative transcription regulator	RNA.regulation of transcription.putative transcription regulator	AT5G18230.1	0	transcription regulator NOT2/NOT3/NOT5 family protein	transcription regulator NOT2/NOT3/NOT5 family protein	transcription regulator NOT2/NOT3/NOT5 family protein
Bra010002	GIF1	RNA	RNA.regulation of transcription.General Transcription	RNA.regulation of transcription.General Transcription	RNA.regulation of transcription.General Transcription	RNA.regulation of transcription.General Transcription	AT5G28640.1	AN3,ATGIF1,GIF,GIF1	SSXT family protein	SSXT family protein	SSXT family protein
Bra011064	Mettl5	RNA	RNA.regulation of transcription.putative transcription regulator	RNA.regulation of transcription.putative transcription regulator	RNA.regulation of transcription.putative transcription regulator	RNA.regulation of transcription.putative transcription regulator	AT4G28830.1	0	S-adenosyl-L-methionine-dependent methyltransferases superfamily protein	S-adenosyl-L-methionine-dependent methyltransferases superfamily protein	S-adenosyl-L-methionine-dependent methyltransferases superfamily protein
Bra011270	SPCC550.15c	RNA	RNA.regulation of transcription.C2H2 zinc finger family	RNA.regulation of transcription.C2H2 zinc finger family	RNA.regulation of transcription.C2H2 zinc finger family	RNA.regulation of transcription.C2H2 zinc finger family	AT4G31420.1	0	Zinc finger protein 622	Zinc finger protein 622	Zinc finger protein 622
Bra013550	NRPB2	RNA	RNA.transcription	RNA.transcription	RNA.transcription	RNA.transcription	AT4G21710.1	EMB1989,NRPB2,RPB2	DNA-directed RNA polymerase family protein	DNA-directed RNA polymerase family protein	DNA-directed RNA polymerase family protein
Bra014000	RBG2	RNA	RNA.RNA binding	RNA.RNA binding	RNA.RNA binding	RNA.RNA binding	AT4G13850.1	ATGRP2,GR-RBP2,GRP2	glycine-rich RNA-binding protein 2	glycine-rich RNA-binding protein 2	glycine-rich RNA-binding protein 2
Bra014011	At1g43190	RNA	RNA.processing	RNA.processing	RNA.processing	RNA.processing	AT1G43190.1	PTB3	polypyrimidine tract-binding protein 3	polypyrimidine tract-binding protein 3	polypyrimidine tract-binding protein 3
Bra014245	TAF15	RNA	RNA.regulation of transcription.unclassified	RNA.regulation of transcription.unclassified	RNA.regulation of transcription.unclassified	RNA.regulation of transcription.unclassified	AT1G50300.1	TAF15	TBP-associated factor 15	TBP-associated factor 15	TBP-associated factor 15
Bra018084	ARR5	RNA	RNA.regulation of transcription.ARR	RNA.regulation of transcription.ARR	RNA.regulation of transcription.ARR	RNA.regulation of transcription.ARR	AT3G48100.1	ARR5,ATRR2,IBC6,RR5	response regulator 5	response regulator 5	response regulator 5
Bra018124	ARF22	RNA	RNA.regulation of transcription.ARF, Auxin Response Factor family	RNA.regulation of transcription.ARF, Auxin Response Factor family	RNA.regulation of transcription.ARF, Auxin Response Factor family	RNA.regulation of transcription.ARF, Auxin Response Factor family	AT1G34410.1	ARF21	auxin response factor 21	auxin response factor 21	auxin response factor 21
Bra020751	Os01g0367900	RNA	RNA.regulation of transcription.Chromatin Remodeling Factors	RNA.regulation of transcription.Chromatin Remodeling Factors	RNA.regulation of transcription.Chromatin Remodeling Factors	RNA.regulation of transcription.Chromatin Remodeling Factors	AT3G06400.1	CHR11	chromatin-remodeling protein 11	chromatin-remodeling protein 11	chromatin-remodeling protein 11
Bra022265	CAR4	RNA	RNA.regulation of transcription.C2H2 zinc finger family	RNA.regulation of transcription.C2H2 zinc finger family	RNA.regulation of transcription.C2H2 zinc finger family	RNA.regulation of transcription.C2H2 zinc finger family	AT3G17980.1	0	Calcium-dependent lipid-binding (CaLB domain) family protein	Calcium-dependent lipid-binding (CaLB domain) family protein	Calcium-dependent lipid-binding (CaLB domain) family protein
Bra022270	PAB2	RNA	RNA.processing	RNA.processing	RNA.processing	RNA.processing	AT1G45100.1	0	RNA-binding (RRM/RBD/RNP motifs) family protein	RNA-binding (RRM/RBD/RNP motifs) family protein	RNA-binding (RRM/RBD/RNP motifs) family protein
Bra024406	IAA9	RNA	RNA.regulation of transcription.Aux/IAA family	RNA.regulation of transcription.Aux/IAA family	RNA.regulation of transcription.Aux/IAA family	RNA.regulation of transcription.Aux/IAA family	AT5G65670.1	IAA9	indole-3-acetic acid inducible 9	indole-3-acetic acid inducible 9	indole-3-acetic acid inducible 9
Bra025337	MYB35	RNA	RNA.regulation of transcription.MYB domain transcription factor family	RNA.regulation of transcription.MYB domain transcription factor family	RNA.regulation of transcription.MYB domain transcription factor family	RNA.regulation of transcription.MYB domain transcription factor family	AT3G28470.1	ATMYB35,TDF1	Duplicated homeodomain-like superfamily protein	Duplicated homeodomain-like superfamily protein	Duplicated homeodomain-like superfamily protein
Bra025775	ARF5	RNA	RNA.regulation of transcription.ARF, Auxin Response Factor family	RNA.regulation of transcription.ARF, Auxin Response Factor family	RNA.regulation of transcription.ARF, Auxin Response Factor family	RNA.regulation of transcription.ARF, Auxin Response Factor family	AT1G19850.1	ARF5,IAA24,MP	Transcriptional factor B3 family protein / auxin-responsive factor AUX/IAA-related	Transcriptional factor B3 family protein / auxin-responsive factor AUX/IAA-related	Transcriptional factor B3 family protein / auxin-responsive factor AUX/IAA-related
Bra025779	ARF2	RNA	RNA.regulation of transcription.ARF, Auxin Response Factor family	RNA.regulation of transcription.ARF, Auxin Response Factor family	RNA.regulation of transcription.ARF, Auxin Response Factor family	RNA.regulation of transcription.ARF, Auxin Response Factor family	AT5G62000.1	ARF1-BP,ARF2,HSS,ORE14	auxin response factor 2	auxin response factor 2	auxin response factor 2
Bra025938	HDG12	RNA	RNA.regulation of transcription.HB,Homeobox transcription factor family	RNA.regulation of transcription.HB,Homeobox transcription factor family	RNA.regulation of transcription.HB,Homeobox transcription factor family	RNA.regulation of transcription.HB,Homeobox transcription factor family	AT1G17920.1	HDG12	homeodomain GLABROUS 12	homeodomain GLABROUS 12	homeodomain GLABROUS 12
Bra026024	At1g12775	RNA	RNA.regulation of transcription	RNA.regulation of transcription	RNA.regulation of transcription	RNA.regulation of transcription	AT1G16830.1	0	Pentatricopeptide repeat (PPR) superfamily protein	Pentatricopeptide repeat (PPR) superfamily protein	Pentatricopeptide repeat (PPR) superfamily protein
Bra027290	IDM1	RNA	RNA.regulation of transcription.PHD finger transcription factor	RNA.regulation of transcription.PHD finger transcription factor	RNA.regulation of transcription.PHD finger transcription factor	RNA.regulation of transcription.PHD finger transcription factor	AT3G14980.1	0	Acyl-CoA N-acyltransferase with RING/FYVE/PHD-type zinc finger protein	Acyl-CoA N-acyltransferase with RING/FYVE/PHD-type zinc finger protein	Acyl-CoA N-acyltransferase with RING/FYVE/PHD-type zinc finger protein
Bra029866	LUX	RNA	RNA.regulation of transcription.G2-like transcription factor family, GARP	RNA.regulation of transcription.G2-like transcription factor family, GARP	RNA.regulation of transcription.G2-like transcription factor family, GARP	RNA.regulation of transcription.G2-like transcription factor family, GARP	AT3G10760.1	0	Homeodomain-like superfamily protein	Homeodomain-like superfamily protein	Homeodomain-like superfamily protein
Bra030976	WRKY10	RNA	RNA.regulation of transcription.WRKY domain transcription factor family	RNA.regulation of transcription.WRKY domain transcription factor family	RNA.regulation of transcription.WRKY domain transcription factor family	RNA.regulation of transcription.WRKY domain transcription factor family	AT1G55600.1	ATWRKY10,MINI3,WRKY10	WRKY DNA-binding protein 10	WRKY DNA-binding protein 10	WRKY DNA-binding protein 10
Bra036640	BHLH125	RNA	RNA.regulation of transcription.bHLH,Basic Helix-Loop-Helix family	RNA.regulation of transcription.bHLH,Basic Helix-Loop-Helix family	RNA.regulation of transcription.bHLH,Basic Helix-Loop-Helix family	RNA.regulation of transcription.bHLH,Basic Helix-Loop-Helix family	AT1G62975.1	0	basic helix-loop-helix (bHLH) DNA-binding superfamily protein	basic helix-loop-helix (bHLH) DNA-binding superfamily protein	basic helix-loop-helix (bHLH) DNA-binding superfamily protein
Bra038936	MBD2	RNA	RNA.regulation of transcription.Methyl binding domain proteins	RNA.regulation of transcription.Methyl binding domain proteins	RNA.regulation of transcription.Methyl binding domain proteins	RNA.regulation of transcription.Methyl binding domain proteins	AT5G35330.1	ATMBD2,MBD02,MBD2	methyl-CPG-binding domain protein 02	methyl-CPG-binding domain protein 02	methyl-CPG-binding domain protein 02
Bra038953	CDR1	RNA	RNA.regulation of transcription.unclassified	RNA.regulation of transcription.unclassified	RNA.regulation of transcription.unclassified	RNA.regulation of transcription.unclassified	AT5G33340.1	CDR1	Eukaryotic aspartyl protease family protein	Eukaryotic aspartyl protease family protein	Eukaryotic aspartyl protease family protein
Bra039445	PCMP-E83	RNA	RNA.regulation of transcription.MYB domain transcription factor family	RNA.regulation of transcription.MYB domain transcription factor family	RNA.regulation of transcription.MYB domain transcription factor family	RNA.regulation of transcription.MYB domain transcription factor family	AT3G05340.1	0	Tetratricopeptide repeat (TPR)-like superfamily protein	Tetratricopeptide repeat (TPR)-like superfamily protein	Tetratricopeptide repeat (TPR)-like superfamily protein
Bra000223	SSL1	secondary_metabolism	secondary metabolism.N misc.alkaloid-like	secondary metabolism.N misc.alkaloid-like	secondary metabolism.N misc.alkaloid-like	secondary metabolism.N misc.alkaloid-like	AT2G41300.1	SSL1	strictosidine synthase-like 1	strictosidine synthase-like 1	strictosidine synthase-like 1
Bra000168	PLC6	signalling	signalling.phosphinositides.phosphoinositide phospholipase C	signalling.phosphinositides.phosphoinositide phospholipase C	signalling.phosphinositides.phosphoinositide phospholipase C	signalling.phosphinositides.phosphoinositide phospholipase C	AT2G40116.1	0	Phosphoinositide-specific phospholipase C family protein	Phosphoinositide-specific phospholipase C family protein	Phosphoinositide-specific phospholipase C family protein
Bra003287	CPK32	signalling	signalling.calcium	signalling.calcium	signalling.calcium	signalling.calcium	AT3G57530.1	ATCPK32,CDPK32,CPK32	calcium-dependent protein kinase 32	calcium-dependent protein kinase 32	calcium-dependent protein kinase 32
Bra003483	PIF6	signalling	signalling.light	signalling.light	signalling.light	signalling.light	AT3G62090.1	PIF6,PIL2	phytochrome interacting factor 3-like 2	phytochrome interacting factor 3-like 2	phytochrome interacting factor 3-like 2
Bra006335	NIK1	signalling	signalling.receptor kinases.DUF 26	signalling.receptor kinases.DUF 26	signalling.receptor kinases.DUF 26	signalling.receptor kinases.DUF 26	AT5G16000.1	NIK1	NSP-interacting kinase 1	NSP-interacting kinase 1	NSP-interacting kinase 1
Bra014179	RABG3E	signalling	signalling.G-proteins	signalling.G-proteins	signalling.G-proteins	signalling.G-proteins	AT1G49300.1	ATRAB7,ATRABG3E,RABG3E	RAB GTPase homolog G3E	RAB GTPase homolog G3E	RAB GTPase homolog G3E
Bra014244	At1g50280	signalling	signalling.light	signalling.light	signalling.light	signalling.light	AT1G50280.1	0	Phototropic-responsive NPH3 family protein	Phototropic-responsive NPH3 family protein	Phototropic-responsive NPH3 family protein
Bra024329	At5g64813	signalling	signalling.G-proteins	signalling.G-proteins	signalling.G-proteins	signalling.G-proteins	AT5G64813.1	LIP1	Ras-related small GTP-binding family protein	Ras-related small GTP-binding family protein	Ras-related small GTP-binding family protein
Bra025371	CML30	signalling	signalling.calcium	signalling.calcium	signalling.calcium	signalling.calcium	AT3G29010.1	0	Biotin/lipoate A/B protein ligase family	Biotin/lipoate A/B protein ligase family	Biotin/lipoate A/B protein ligase family
Bra025394	AHP2	signalling	signalling.phosphorelay	signalling.phosphorelay	signalling.phosphorelay	signalling.phosphorelay	AT3G29350.1	AHP2	histidine-containing phosphotransmitter 2	histidine-containing phosphotransmitter 2	histidine-containing phosphotransmitter 2
Bra025842	SPBC800.10c	signalling	signalling.calcium	signalling.calcium	signalling.calcium	signalling.calcium	AT1G20760.1	0	Calcium-binding EF hand family protein	Calcium-binding EF hand family protein	Calcium-binding EF hand family protein
Bra025951	PEPR2	signalling	signalling.receptor kinases.leucine rich repeat XI	signalling.receptor kinases.leucine rich repeat XI	signalling.receptor kinases.leucine rich repeat XI	signalling.receptor kinases.leucine rich repeat XI	AT1G17750.1	AtPEPR2,PEPR2	PEP1 receptor 2	PEP1 receptor 2	PEP1 receptor 2
Bra027245	IRL6	signalling	signalling.receptor kinases.leucine rich repeat XI	signalling.receptor kinases.leucine rich repeat XI	signalling.receptor kinases.leucine rich repeat XI	signalling.receptor kinases.leucine rich repeat XI	AT3G15410.1	0	Leucine-rich repeat (LRR) family protein	Leucine-rich repeat (LRR) family protein	Leucine-rich repeat (LRR) family protein
Bra027302	LRR-RLK	signalling	signalling.receptor kinases.DUF 26	signalling.receptor kinases.DUF 26	signalling.receptor kinases.DUF 26	signalling.receptor kinases.DUF 26	AT3G14840.2	0	Leucine-rich repeat transmembrane protein kinase	Leucine-rich repeat transmembrane protein kinase	Leucine-rich repeat transmembrane protein kinase
Bra029803	RABE1E	signalling	signalling.G-proteins	signalling.G-proteins	signalling.G-proteins	signalling.G-proteins	AT3G09900.1	ATRAB8E,ATRABE1E,RABE1e	RAB GTPase homolog E1E	RAB GTPase homolog E1E	RAB GTPase homolog E1E
Bra031319	CRRSP18	signalling	signalling.receptor kinases.misc	signalling.receptor kinases.misc	signalling.receptor kinases.misc	signalling.receptor kinases.misc	AT3G21910.1	0	Domain of unknown function (DUF26)	Domain of unknown function (DUF26)	Domain of unknown function (DUF26)
Bra031320	CRRSP18	signalling	signalling.receptor kinases.misc	signalling.receptor kinases.misc	signalling.receptor kinases.misc	signalling.receptor kinases.misc	AT3G21910.1	0	Domain of unknown function (DUF26)	Domain of unknown function (DUF26)	Domain of unknown function (DUF26)
Bra032720	mnmE	signalling	signalling.G-proteins	signalling.G-proteins	signalling.G-proteins	signalling.G-proteins	AT1G78010.1	0	tRNA modification GTPase, putative	tRNA modification GTPase, putative	tRNA modification GTPase, putative
Bra034681	BRL3	signalling	signalling.receptor kinases.leucine rich repeat XI	signalling.receptor kinases.leucine rich repeat XI	signalling.receptor kinases.leucine rich repeat XI	signalling.receptor kinases.leucine rich repeat XI	AT3G13380.1	BRL3	BRI1-like 3	BRI1-like 3	BRI1-like 3
Bra034773	pgip	signalling	signalling.receptor kinases.leucine rich repeat XI	signalling.receptor kinases.leucine rich repeat XI	signalling.receptor kinases.leucine rich repeat XI	signalling.receptor kinases.leucine rich repeat XI	AT3G12145.1	FLOR1,FLR1	Leucine-rich repeat (LRR) family protein	Leucine-rich repeat (LRR) family protein	Leucine-rich repeat (LRR) family protein
Bra034774	PGIP1	signalling	signalling.receptor kinases.leucine rich repeat XI	signalling.receptor kinases.leucine rich repeat XI	signalling.receptor kinases.leucine rich repeat XI	signalling.receptor kinases.leucine rich repeat XI	AT3G12145.1	FLOR1,FLR1	Leucine-rich repeat (LRR) family protein	Leucine-rich repeat (LRR) family protein	Leucine-rich repeat (LRR) family protein
Bra014028	-	stress	stress.abiotic.unspecified	stress.abiotic.unspecified	stress.abiotic.unspecified	stress.abiotic.unspecified	AT1G44760.1	0	Adenine nucleotide alpha hydrolases-like superfamily protein	Adenine nucleotide alpha hydrolases-like superfamily protein	Adenine nucleotide alpha hydrolases-like superfamily protein
Bra016956	CAMBP25	stress	stress.abiotic.drought/salt	stress.abiotic.drought/salt	stress.abiotic.drought/salt	stress.abiotic.drought/salt	AT2G41010.1	ATCAMBP25,CAMBP25	calmodulin (CAM)-binding protein of 25 kDa	calmodulin (CAM)-binding protein of 25 kDa	calmodulin (CAM)-binding protein of 25 kDa
Bra018037	TAO1	stress	stress.biotic.PR-proteins	stress.biotic.PR-proteins	stress.biotic.PR-proteins	stress.biotic.PR-proteins	AT5G17680.1	0	disease resistance protein (TIR-NBS-LRR class), putative	disease resistance protein (TIR-NBS-LRR class), putative	disease resistance protein (TIR-NBS-LRR class), putative
Bra024289	dnaJ	stress	stress.abiotic.heat	stress.abiotic.heat	stress.abiotic.heat	stress.abiotic.heat	AT5G64360.2	0	Chaperone DnaJ-domain superfamily protein	Chaperone DnaJ-domain superfamily protein	Chaperone DnaJ-domain superfamily protein
Bra024407	At1g12660	stress	stress.biotic.PR-proteins	stress.biotic.PR-proteins	stress.biotic.PR-proteins	stress.biotic.PR-proteins	AT1G12660.1	0	0	0	0
Bra026094	At1g15890	stress	stress.biotic	stress.biotic	stress.biotic	stress.biotic	AT1G15890.1	0	Disease resistance protein (CC-NBS-LRR class) family	Disease resistance protein (CC-NBS-LRR class) family	Disease resistance protein (CC-NBS-LRR class) family
Bra034691	ATJ11	stress	stress.abiotic.heat	stress.abiotic.heat	stress.abiotic.heat	stress.abiotic.heat	AT3G13310.1	0	Chaperone DnaJ-domain superfamily protein	Chaperone DnaJ-domain superfamily protein	Chaperone DnaJ-domain superfamily protein
Bra034822	YLS9	stress	stress.biotic	stress.biotic	stress.biotic	stress.biotic	AT3G11660.1	NHL1	NDR1/HIN1-like 1	NDR1/HIN1-like 1	NDR1/HIN1-like 1
Bra034823	YLS9	stress	stress.biotic	stress.biotic	stress.biotic	stress.biotic	AT3G11650.1	NHL2	NDR1/HIN1-like 2	NDR1/HIN1-like 2	NDR1/HIN1-like 2
Bra034872	DIR18	stress	stress.biotic.PR-proteins	stress.biotic.PR-proteins	stress.biotic.PR-proteins	stress.biotic.PR-proteins	AT4G13580.1	0	Disease resistance-responsive (dirigent-like protein) family protein	Disease resistance-responsive (dirigent-like protein) family protein	Disease resistance-responsive (dirigent-like protein) family protein
Bra037514	dnaJ2	stress	stress.abiotic.heat	stress.abiotic.heat	stress.abiotic.heat	stress.abiotic.heat	AT5G48030.1	GFA2	gametophytic factor 2	gametophytic factor 2	gametophytic factor 2
Bra038073	-	stress	stress.abiotic.cold	stress.abiotic.cold	stress.abiotic.cold	stress.abiotic.cold	AT4G15740.1	0	Calcium-dependent lipid-binding (CaLB domain) family protein	Calcium-dependent lipid-binding (CaLB domain) family protein	Calcium-dependent lipid-binding (CaLB domain) family protein
Bra038959	dnaJ	stress	stress.abiotic.heat	stress.abiotic.heat	stress.abiotic.heat	stress.abiotic.heat	AT5G37380.1	0	Chaperone DnaJ-domain superfamily protein	Chaperone DnaJ-domain superfamily protein	Chaperone DnaJ-domain superfamily protein
Bra039461	-	stress	stress.abiotic.heat	stress.abiotic.heat	stress.abiotic.heat	stress.abiotic.heat	AT3G04960.3	0	Domain of unknown function (DUF3444)	Domain of unknown function (DUF3444)	Domain of unknown function (DUF3444)
Bra039477	PF13_0198	stress	stress.abiotic.heat	stress.abiotic.heat	stress.abiotic.heat	stress.abiotic.heat	AT3G04960.3	0	Domain of unknown function (DUF3444)	Domain of unknown function (DUF3444)	Domain of unknown function (DUF3444)
Bra003674	LAX3	transport	transport.amino acids	transport.amino acids	transport.amino acids	transport.amino acids	AT1G77690.1	LAX3	like AUX1 3	like AUX1 3	like AUX1 3
Bra004051	IAR1	transport	transport.metal	transport.metal	transport.metal	transport.metal	AT1G68100.1	IAR1	ZIP metal ion transporter family	ZIP metal ion transporter family	ZIP metal ion transporter family
Bra009810	At5g25050	transport	transport.misc	transport.misc	transport.misc	transport.misc	AT5G25050.1	0	Major facilitator superfamily protein	Major facilitator superfamily protein	Major facilitator superfamily protein
Bra009996	NPF2.8	transport	transport.peptides and oligopeptides	transport.peptides and oligopeptides	transport.peptides and oligopeptides	transport.peptides and oligopeptides	AT5G28470.1	0	Major facilitator superfamily protein	Major facilitator superfamily protein	Major facilitator superfamily protein
Bra016095	ABCG25	transport	transport.ABC transporters and multidrug resistance systems	transport.ABC transporters and multidrug resistance systems	transport.ABC transporters and multidrug resistance systems	transport.ABC transporters and multidrug resistance systems	AT1G71960.1	ABCG25,ATABCG25	ATP-binding casette family G25	ATP-binding casette family G25	ATP-binding casette family G25
Bra017539	ABCB7	transport	transport.ABC transporters and multidrug resistance systems	transport.ABC transporters and multidrug resistance systems	transport.ABC transporters and multidrug resistance systems	transport.ABC transporters and multidrug resistance systems	AT5G46540.1	PGP7	P-glycoprotein 7	P-glycoprotein 7	P-glycoprotein 7
Bra018150	slc37a2	transport	transport.membrane system unknown	transport.membrane system unknown	transport.membrane system unknown	transport.membrane system unknown	AT3G47420.1	ATPS3,PS3	phosphate starvation-induced gene 3	phosphate starvation-induced gene 3	phosphate starvation-induced gene 3
Bra022235	CNGC20	transport	transport.cyclic nucleotide or calcium regulated channels	transport.cyclic nucleotide or calcium regulated channels	transport.cyclic nucleotide or calcium regulated channels	transport.cyclic nucleotide or calcium regulated channels	AT3G17700.1	ATCNGC20,CNBT1,CNGC20	cyclic nucleotide-binding transporter 1	cyclic nucleotide-binding transporter 1	cyclic nucleotide-binding transporter 1
Bra024241	AAP4	transport	transport.amino acids	transport.amino acids	transport.amino acids	transport.amino acids	AT5G63850.1	AAP4	amino acid permease 4	amino acid permease 4	amino acid permease 4
Bra025769	TGD1	transport	transport.misc	transport.misc	transport.misc	transport.misc	AT1G19800.1	TGD1	trigalactosyldiacylglycerol 1	trigalactosyldiacylglycerol 1	trigalactosyldiacylglycerol 1
Bra027261	PPI2	transport	transport	transport	transport	transport	AT3G15340.1	PPI2	proton pump interactor 2	proton pump interactor 2	proton pump interactor 2
Bra029868	At3g10780	transport	transport.misc	transport.misc	transport.misc	transport.misc	AT3G10780.1	0	emp24/gp25L/p24 family/GOLD family protein	emp24/gp25L/p24 family/GOLD family protein	emp24/gp25L/p24 family/GOLD family protein
Bra030841	SFH13	transport	transport.misc	transport.misc	transport.misc	transport.misc	AT1G55690.3	0	Sec14p-like phosphatidylinositol transfer family protein	Sec14p-like phosphatidylinositol transfer family protein	Sec14p-like phosphatidylinositol transfer family protein
Bra034735	ZIP1	transport	transport.metal	transport.metal	transport.metal	transport.metal	AT3G12750.1	ZIP1	zinc transporter 1 precursor	zinc transporter 1 precursor	zinc transporter 1 precursor
Bra038280	NPF2.7	transport	transport.peptides and oligopeptides	transport.peptides and oligopeptides	transport.peptides and oligopeptides	transport.peptides and oligopeptides	AT3G45650.1	NAXT1	nitrate excretion transporter1	nitrate excretion transporter1	nitrate excretion transporter1
OC vs. O
Bra ID	Symbol	Category	Sub-Category	Sub-Category	Sub-Category	Sub-Category	At ID	Symbol	Annotation	Annotation	Annotation
Bra026055	STR1	amino_acid_metabolism	amino acid metabolism.degradation.serine-glycine-cysteine group.cysteine	amino acid metabolism.degradation.serine-glycine-cysteine group.cysteine	amino acid metabolism.degradation.serine-glycine-cysteine group.cysteine	amino acid metabolism.degradation.serine-glycine-cysteine group.cysteine	AT1G79230.1	ATMST1,ATRDH1,MST1,ST1,STR1	mercaptopyruvate sulfurtransferase 1	mercaptopyruvate sulfurtransferase 1	mercaptopyruvate sulfurtransferase 1
Bra019830	ADT1	amino_acid_metabolism	amino acid metabolism.synthesis.aromatic aa.phenylalanine.arogenate dehydratase / prephenate dehydratase	amino acid metabolism.synthesis.aromatic aa.phenylalanine.arogenate dehydratase / prephenate dehydratase	amino acid metabolism.synthesis.aromatic aa.phenylalanine.arogenate dehydratase / prephenate dehydratase	amino acid metabolism.synthesis.aromatic aa.phenylalanine.arogenate dehydratase / prephenate dehydratase	AT1G11790.1	ADT1	arogenate dehydratase 1	arogenate dehydratase 1	arogenate dehydratase 1
Bra018160	ASN1	amino_acid_metabolism	amino acid metabolism.synthesis.aspartate family.asparagine	amino acid metabolism.synthesis.aspartate family.asparagine	amino acid metabolism.synthesis.aspartate family.asparagine	amino acid metabolism.synthesis.aspartate family.asparagine	AT3G47340.1	ASN1,AT-ASN1,DIN6	glutamine-dependent asparagine synthase 1	glutamine-dependent asparagine synthase 1	glutamine-dependent asparagine synthase 1
Bra022241	GAD5	amino_acid_metabolism	amino acid metabolism.synthesis.central amino acid metabolism.GABA.Glutamate decarboxylase	amino acid metabolism.synthesis.central amino acid metabolism.GABA.Glutamate decarboxylase	amino acid metabolism.synthesis.central amino acid metabolism.GABA.Glutamate decarboxylase	amino acid metabolism.synthesis.central amino acid metabolism.GABA.Glutamate decarboxylase	AT3G17760.1	GAD5	glutamate decarboxylase 5	glutamate decarboxylase 5	glutamate decarboxylase 5
Bra018042	GAMMACAL2	ATP_synthesis	mitochondrial electron transport / ATP synthesis.NADH-DH.complex I.carbonic anhydrase	mitochondrial electron transport / ATP synthesis.NADH-DH.complex I.carbonic anhydrase	mitochondrial electron transport / ATP synthesis.NADH-DH.complex I.carbonic anhydrase	mitochondrial electron transport / ATP synthesis.NADH-DH.complex I.carbonic anhydrase	AT3G48680.1	GAMMA CAL2	gamma carbonic anhydrase-like 2	gamma carbonic anhydrase-like 2	gamma carbonic anhydrase-like 2
Bra009691	CXE18	Biodegradation_Xenobiotics	Biodegradation of Xenobiotics	Biodegradation of Xenobiotics	Biodegradation of Xenobiotics	Biodegradation of Xenobiotics	AT5G23530.1	AtCXE18,CXE18	carboxyesterase 18	carboxyesterase 18	carboxyesterase 18
Bra025780	GAOA	Biodegradation_Xenobiotics	Biodegradation of Xenobiotics	Biodegradation of Xenobiotics	Biodegradation of Xenobiotics	Biodegradation of Xenobiotics	AT1G19900.1	0	glyoxal oxidase-related protein	glyoxal oxidase-related protein	glyoxal oxidase-related protein
Bra013651	TPX2	cell	cell.cycle	cell.cycle	cell.cycle	cell.cycle	AT4G22860.1	0	Cell cycle regulated microtubule associated protein	Cell cycle regulated microtubule associated protein	Cell cycle regulated microtubule associated protein
Bra025831	CYCB2-3	cell	cell.cycle	cell.cycle	cell.cycle	cell.cycle	AT1G20610.1	CYCB2;3	Cyclin B2;3	Cyclin B2;3	Cyclin B2;3
Bra039446	TAN	cell	cell.cycle	cell.cycle	cell.cycle	cell.cycle	AT3G05330.1	ATN,ATTAN	cyclin family	cyclin family	cyclin family
Bra010000	PECT1	cell	cell.division	cell.division	cell.division	cell.division	AT2G38670.1	PECT1	phosphorylethanolamine cytidylyltransferase 1	phosphorylethanolamine cytidylyltransferase 1	phosphorylethanolamine cytidylyltransferase 1
Bra010714	kif11	cell	cell.organisation	cell.organisation	cell.organisation	cell.organisation	AT4G39050.1	0	Kinesin motor family protein	Kinesin motor family protein	Kinesin motor family protein
Bra014969	KIN12B	cell	cell.organisation	cell.organisation	cell.organisation	cell.organisation	AT3G23670.1	KINESIN-12B,PAKRP1L	phragmoplast-associated kinesin-related protein, putative	phragmoplast-associated kinesin-related protein, putative	phragmoplast-associated kinesin-related protein, putative
Bra015052	cfxQ	cell	cell.organisation	cell.organisation	cell.organisation	cell.organisation	AT3G24530.1	0	AAA-type ATPase family protein / ankyrin repeat family protein	AAA-type ATPase family protein / ankyrin repeat family protein	AAA-type ATPase family protein / ankyrin repeat family protein
Bra017946	kif11	cell	cell.organisation	cell.organisation	cell.organisation	cell.organisation	AT1G21730.1	0	P-loop containing nucleoside triphosphate hydrolases superfamily protein	P-loop containing nucleoside triphosphate hydrolases superfamily protein	P-loop containing nucleoside triphosphate hydrolases superfamily protein
Bra018149	PEX11B	cell	cell.organisation	cell.organisation	cell.organisation	cell.organisation	AT3G47430.1	PEX11B	peroxin 11B	peroxin 11B	peroxin 11B
Bra025315	nphp3	cell	cell.organisation	cell.organisation	cell.organisation	cell.organisation	AT3G27960.1	0	Tetratricopeptide repeat (TPR)-like superfamily protein	Tetratricopeptide repeat (TPR)-like superfamily protein	Tetratricopeptide repeat (TPR)-like superfamily protein
Bra025772	FPP4	cell	cell.organisation	cell.organisation	cell.organisation	cell.organisation	AT1G19835.1	0	Plant protein of unknown function (DUF869)	Plant protein of unknown function (DUF869)	Plant protein of unknown function (DUF869)
Bra026351	-	cell	cell.organisation	cell.organisation	cell.organisation	cell.organisation	AT4G27430.1	CIP7	COP1-interacting protein 7	COP1-interacting protein 7	COP1-interacting protein 7
Bra031394	VIII-B	cell	cell.organisation	cell.organisation	cell.organisation	cell.organisation	AT4G27370.1	ATVIIIB,VIIIB	P-loop containing nucleoside triphosphate hydrolases superfamily protein	P-loop containing nucleoside triphosphate hydrolases superfamily protein	P-loop containing nucleoside triphosphate hydrolases superfamily protein
Bra003542	At1g79990	cell	cell.vesicle transport	cell.vesicle transport	cell.vesicle transport	cell.vesicle transport	AT1G79990.3	0	structural molecules	structural molecules	structural molecules
Bra003695	Tom1l2	cell	cell.vesicle transport	cell.vesicle transport	cell.vesicle transport	cell.vesicle transport	AT1G21380.1	0	Target of Myb protein 1	Target of Myb protein 1	Target of Myb protein 1
Bra012393	GAMMA-ADR	cell	cell.vesicle transport	cell.vesicle transport	cell.vesicle transport	cell.vesicle transport	AT1G23900.1	GAMMA-ADAPTIN 1,Gamma-ADR	gamma-adaptin 1	gamma-adaptin 1	gamma-adaptin 1
Bra025925	GC2	cell	cell.vesicle transport	cell.vesicle transport	cell.vesicle transport	cell.vesicle transport	AT1G18190.1	GC2	golgin candidate 2	golgin candidate 2	golgin candidate 2
Bra009973	FRL5	cell_wall	cell wall.cell wall proteins.HRGP	cell wall.cell wall proteins.HRGP	cell wall.cell wall proteins.HRGP	cell wall.cell wall proteins.HRGP	AT5G27230.1	0	Frigida-like protein	Frigida-like protein	Frigida-like protein
Bra037425	COBL9	cell_wall	cell wall.cellulose synthesis.COBRA	cell wall.cellulose synthesis.COBRA	cell wall.cellulose synthesis.COBRA	cell wall.cellulose synthesis.COBRA	AT5G49270.1	COBL9,DER9,MRH4,SHV2	COBRA-like extracellular glycosyl-phosphatidyl inositol-anchored protein family	COBRA-like extracellular glycosyl-phosphatidyl inositol-anchored protein family	COBRA-like extracellular glycosyl-phosphatidyl inositol-anchored protein family
Bra001269	G9	cell_wall	cell wall.degradation.pectate lyases and polygalacturonases	cell wall.degradation.pectate lyases and polygalacturonases	cell wall.degradation.pectate lyases and polygalacturonases	cell wall.degradation.pectate lyases and polygalacturonases	AT3G07840.1	0	Pectin lyase-like superfamily protein	Pectin lyase-like superfamily protein	Pectin lyase-like superfamily protein
Bra039462	GSVIVT00026920001	cell_wall	cell wall.degradation.pectate lyases and polygalacturonases	cell wall.degradation.pectate lyases and polygalacturonases	cell wall.degradation.pectate lyases and polygalacturonases	cell wall.degradation.pectate lyases and polygalacturonases	AT3G42950.1	0	Pectin lyase-like superfamily protein	Pectin lyase-like superfamily protein	Pectin lyase-like superfamily protein
Bra011066	XTH26	cell_wall	cell wall.modification	cell wall.modification	cell wall.modification	cell wall.modification	AT4G28850.1	ATXTH26,XTH26	xyloglucan endotransglucosylase/hydrolase 26	xyloglucan endotransglucosylase/hydrolase 26	xyloglucan endotransglucosylase/hydrolase 26
Bra036280	PME39	cell_wall	cell wall.pectin*esterases.PME	cell wall.pectin*esterases.PME	cell wall.pectin*esterases.PME	cell wall.pectin*esterases.PME	AT4G02300.1	0	Plant invertase/pectin methylesterase inhibitor superfamily	Plant invertase/pectin methylesterase inhibitor superfamily	Plant invertase/pectin methylesterase inhibitor superfamily
Bra039420	PME41	cell_wall	cell wall.pectin*esterases.PME	cell wall.pectin*esterases.PME	cell wall.pectin*esterases.PME	cell wall.pectin*esterases.PME	AT4G02330.1	ATPMEPCRB	Plant invertase/pectin methylesterase inhibitor superfamily	Plant invertase/pectin methylesterase inhibitor superfamily	Plant invertase/pectin methylesterase inhibitor superfamily
Bra039421	PME21	cell_wall	cell wall.pectin*esterases.PME	cell wall.pectin*esterases.PME	cell wall.pectin*esterases.PME	cell wall.pectin*esterases.PME	AT3G05610.1	0	Plant invertase/pectin methylesterase inhibitor superfamily	Plant invertase/pectin methylesterase inhibitor superfamily	Plant invertase/pectin methylesterase inhibitor superfamily
Bra009651	PANK4	Co-factor_vitamine_metabolism	Co-factor and vitamine metabolism.pantothenate.pantothenate kinase (PANK)	Co-factor and vitamine metabolism.pantothenate.pantothenate kinase (PANK)	Co-factor and vitamine metabolism.pantothenate.pantothenate kinase (PANK)	Co-factor and vitamine metabolism.pantothenate.pantothenate kinase (PANK)	AT2G17320.1	0	Uncharacterised conserved protein (UCP030210)	Uncharacterised conserved protein (UCP030210)	Uncharacterised conserved protein (UCP030210)
Bra001163	At3g05675	development	development.unspecified	development.unspecified	development.unspecified	development.unspecified	AT3G05680.1	EMB2016	embryo defective 2016	embryo defective 2016	embryo defective 2016
Bra003478	NAC066	development	development.unspecified	development.unspecified	development.unspecified	development.unspecified	AT3G61910.1	ANAC066,NAC066,NST2	NAC domain protein 66	NAC domain protein 66	NAC domain protein 66
Bra009351	wdr26	development	development.unspecified	development.unspecified	development.unspecified	development.unspecified	AT5G08560.1	0	transducin family protein / WD-40 repeat family protein	transducin family protein / WD-40 repeat family protein	transducin family protein / WD-40 repeat family protein
Bra012354	At5g37930	development	development.unspecified	development.unspecified	development.unspecified	development.unspecified	AT5G37930.1	0	Protein with RING/U-box and TRAF-like domains	Protein with RING/U-box and TRAF-like domains	Protein with RING/U-box and TRAF-like domains
Bra012960	NAC100	development	development.unspecified	development.unspecified	development.unspecified	development.unspecified	AT5G61430.1	ANAC100,ATNAC5,NAC100	NAC domain containing protein 100	NAC domain containing protein 100	NAC domain containing protein 100
Bra016937	CRG1	development	development.unspecified	development.unspecified	development.unspecified	development.unspecified	AT2G41380.1	0	S-adenosyl-L-methionine-dependent methyltransferases superfamily protein	S-adenosyl-L-methionine-dependent methyltransferases superfamily protein	S-adenosyl-L-methionine-dependent methyltransferases superfamily protein
Bra017328	MORF6	development	development.unspecified	development.unspecified	development.unspecified	development.unspecified	AT2G35240.1	0	plastid developmental protein DAG, putative	plastid developmental protein DAG, putative	plastid developmental protein DAG, putative
Bra018123	BHLH47	development	development.unspecified	development.unspecified	development.unspecified	development.unspecified	AT3G47650.1	0	DnaJ/Hsp40 cysteine-rich domain superfamily protein	DnaJ/Hsp40 cysteine-rich domain superfamily protein	DnaJ/Hsp40 cysteine-rich domain superfamily protein
Bra024422	At3g49730	development	development.unspecified	development.unspecified	development.unspecified	development.unspecified	AT5G65820.1	0	Pentatricopeptide repeat (PPR) superfamily protein	Pentatricopeptide repeat (PPR) superfamily protein	Pentatricopeptide repeat (PPR) superfamily protein
Bra024439	DG1	development	development.unspecified	development.unspecified	development.unspecified	development.unspecified	AT5G67570.1	DG1,EMB1408,EMB246	Tetratricopeptide repeat (TPR)-like superfamily protein	Tetratricopeptide repeat (TPR)-like superfamily protein	Tetratricopeptide repeat (TPR)-like superfamily protein
Bra024818	FEZ	development	development.unspecified	development.unspecified	development.unspecified	development.unspecified	AT2G02450.2	anac034,ANAC035,LOV1,NAC035	NAC domain containing protein 35	NAC domain containing protein 35	NAC domain containing protein 35
Bra024941	At5g47470	development	development.unspecified	development.unspecified	development.unspecified	development.unspecified	AT5G47470.1	0	Nodulin MtN21 /EamA-like transporter family protein	Nodulin MtN21 /EamA-like transporter family protein	Nodulin MtN21 /EamA-like transporter family protein
Bra025697	At1g18900	development	development.unspecified	development.unspecified	development.unspecified	development.unspecified	AT1G18900.1	0	Pentatricopeptide repeat (PPR) superfamily protein	Pentatricopeptide repeat (PPR) superfamily protein	Pentatricopeptide repeat (PPR) superfamily protein
Bra039548	-	development	development.unspecified	development.unspecified	development.unspecified	development.unspecified	AT4G15450.1	0	Senescence/dehydration-associated protein-related	Senescence/dehydration-associated protein-related	Senescence/dehydration-associated protein-related
Bra028411	yugF	DNA	DNA.repair	DNA.repair	DNA.repair	DNA.repair	AT5G38520.1	0	alpha/beta-Hydrolases superfamily protein	alpha/beta-Hydrolases superfamily protein	alpha/beta-Hydrolases superfamily protein
Bra009690	-	DNA	DNA.synthesis/chromatin structure	DNA.synthesis/chromatin structure	DNA.synthesis/chromatin structure	DNA.synthesis/chromatin structure	AT5G23520.1	0	smr (Small MutS Related) domain-containing protein	smr (Small MutS Related) domain-containing protein	smr (Small MutS Related) domain-containing protein
Bra011372	TEB	DNA	DNA.synthesis/chromatin structure	DNA.synthesis/chromatin structure	DNA.synthesis/chromatin structure	DNA.synthesis/chromatin structure	AT4G32700.2	TEB	helicases;ATP-dependent helicases;nucleic acid binding;ATP binding;DNA-directed DNA polymerases;DNA binding	helicases;ATP-dependent helicases;nucleic acid binding;ATP binding;DNA-directed DNA polymerases;DNA binding	helicases;ATP-dependent helicases;nucleic acid binding;ATP binding;DNA-directed DNA polymerases;DNA binding
Bra028407	-	DNA	DNA.synthesis/chromatin structure.retrotransposon/transposase.copia-like retrotransposon	DNA.synthesis/chromatin structure.retrotransposon/transposase.copia-like retrotransposon	DNA.synthesis/chromatin structure.retrotransposon/transposase.copia-like retrotransposon	DNA.synthesis/chromatin structure.retrotransposon/transposase.copia-like retrotransposon	AT5G38440.1	0	Plant self-incompatibility protein S1 family	Plant self-incompatibility protein S1 family	Plant self-incompatibility protein S1 family
Bra003461	rrp41	DNA	DNA.unspecified	DNA.unspecified	DNA.unspecified	DNA.unspecified	AT3G61620.1	RRP41	3\'-5\'-exoribonuclease family protein	3\'-5\'-exoribonuclease family protein	3\'-5\'-exoribonuclease family protein
Bra028540	-	DNA	DNA.unspecified	DNA.unspecified	DNA.unspecified	DNA.unspecified	AT3G52905.1	0	Polynucleotidyl transferase, ribonuclease H-like superfamily protein	Polynucleotidyl transferase, ribonuclease H-like superfamily protein	Polynucleotidyl transferase, ribonuclease H-like superfamily protein
Bra019844	ADH1	fermentation	fermentation.ADH	fermentation.ADH	fermentation.ADH	fermentation.ADH	AT1G77120.1	ADH,ADH1,ATADH,ATADH1	alcohol dehydrogenase 1	alcohol dehydrogenase 1	alcohol dehydrogenase 1
Bra015552	FKFBP	glycolysis	glycolysis.cytosolic branch.fructose-2,6-bisphosphatase (Fru2,6BisPase)	glycolysis.cytosolic branch.fructose-2,6-bisphosphatase (Fru2,6BisPase)	glycolysis.cytosolic branch.fructose-2,6-bisphosphatase (Fru2,6BisPase)	glycolysis.cytosolic branch.fructose-2,6-bisphosphatase (Fru2,6BisPase)	AT1G07110.1	ATF2KP,F2KP,FKFBP	fructose-2,6-bisphosphatase	fructose-2,6-bisphosphatase	fructose-2,6-bisphosphatase
Bra016866	PPC2	glycolysis	glycolysis.cytosolic branch.phospho-enol-pyruvate carboxylase (PEPC)	glycolysis.cytosolic branch.phospho-enol-pyruvate carboxylase (PEPC)	glycolysis.cytosolic branch.phospho-enol-pyruvate carboxylase (PEPC)	glycolysis.cytosolic branch.phospho-enol-pyruvate carboxylase (PEPC)	AT2G42600.1	ATPPC2,PPC2	phosphoenolpyruvate carboxylase 2	phosphoenolpyruvate carboxylase 2	phosphoenolpyruvate carboxylase 2
Bra018313	VAL1	hormone_metabolism	hormone metabolism.abscisic acid.signal transduction	hormone metabolism.abscisic acid.signal transduction	hormone metabolism.abscisic acid.signal transduction	hormone metabolism.abscisic acid.signal transduction	AT2G30470.1	HSI2,VAL1	high-level expression of sugar-inducible gene 2	high-level expression of sugar-inducible gene 2	high-level expression of sugar-inducible gene 2
Bra026041	ABA3	hormone_metabolism	hormone metabolism.abscisic acid.synthesis-degradation	hormone metabolism.abscisic acid.synthesis-degradation	hormone metabolism.abscisic acid.synthesis-degradation	hormone metabolism.abscisic acid.synthesis-degradation	AT1G16540.1	ABA3,ACI2,ATABA3,LOS5,SIR3	molybdenum cofactor sulfurase (LOS5) (ABA3)	molybdenum cofactor sulfurase (LOS5) (ABA3)	molybdenum cofactor sulfurase (LOS5) (ABA3)
Bra015002	NCED6	hormone_metabolism	hormone metabolism.abscisic acid.synthesis-degradation.synthesis.9-cis-epoxycarotenoid dioxygenase	hormone metabolism.abscisic acid.synthesis-degradation.synthesis.9-cis-epoxycarotenoid dioxygenase	hormone metabolism.abscisic acid.synthesis-degradation.synthesis.9-cis-epoxycarotenoid dioxygenase	hormone metabolism.abscisic acid.synthesis-degradation.synthesis.9-cis-epoxycarotenoid dioxygenase	AT3G24220.1	ATNCED6,NCED6	nine-cis-epoxycarotenoid dioxygenase 6	nine-cis-epoxycarotenoid dioxygenase 6	nine-cis-epoxycarotenoid dioxygenase 6
Bra002124	SAUR20	hormone_metabolism	hormone metabolism.auxin.induced-regulated-responsive-activated	hormone metabolism.auxin.induced-regulated-responsive-activated	hormone metabolism.auxin.induced-regulated-responsive-activated	hormone metabolism.auxin.induced-regulated-responsive-activated	AT5G18020.1	0	SAUR-like auxin-responsive protein family	SAUR-like auxin-responsive protein family	SAUR-like auxin-responsive protein family
Bra002126	SAUR20	hormone_metabolism	hormone metabolism.auxin.induced-regulated-responsive-activated	hormone metabolism.auxin.induced-regulated-responsive-activated	hormone metabolism.auxin.induced-regulated-responsive-activated	hormone metabolism.auxin.induced-regulated-responsive-activated	AT5G18020.1	0	SAUR-like auxin-responsive protein family	SAUR-like auxin-responsive protein family	SAUR-like auxin-responsive protein family
Bra025774	SAUR71	hormone_metabolism	hormone metabolism.auxin.induced-regulated-responsive-activated	hormone metabolism.auxin.induced-regulated-responsive-activated	hormone metabolism.auxin.induced-regulated-responsive-activated	hormone metabolism.auxin.induced-regulated-responsive-activated	AT1G19840.1	0	SAUR-like auxin-responsive protein family	SAUR-like auxin-responsive protein family	SAUR-like auxin-responsive protein family
Bra016508	BZR2	hormone_metabolism	hormone metabolism.brassinosteroid.signal transduction.BZR	hormone metabolism.brassinosteroid.signal transduction.BZR	hormone metabolism.brassinosteroid.signal transduction.BZR	hormone metabolism.brassinosteroid.signal transduction.BZR	AT1G19350.3	BES1,BZR2	Brassinosteroid signalling positive regulator (BZR1) family protein	Brassinosteroid signalling positive regulator (BZR1) family protein	Brassinosteroid signalling positive regulator (BZR1) family protein
Bra009823	At4g17486	hormone_metabolism	hormone metabolism.ethylene.signal transduction	hormone metabolism.ethylene.signal transduction	hormone metabolism.ethylene.signal transduction	hormone metabolism.ethylene.signal transduction	AT5G25170.1	0	PPPDE putative thiol peptidase family protein	PPPDE putative thiol peptidase family protein	PPPDE putative thiol peptidase family protein
Bra004081	LOX6	hormone_metabolism	hormone metabolism.jasmonate.synthesis-degradation.lipoxygenase	hormone metabolism.jasmonate.synthesis-degradation.lipoxygenase	hormone metabolism.jasmonate.synthesis-degradation.lipoxygenase	hormone metabolism.jasmonate.synthesis-degradation.lipoxygenase	AT1G67560.1	0	PLAT/LH2 domain-containing lipoxygenase family protein	PLAT/LH2 domain-containing lipoxygenase family protein	PLAT/LH2 domain-containing lipoxygenase family protein
Bra016602	LOX3	hormone_metabolism	hormone metabolism.jasmonate.synthesis-degradation.lipoxygenase	hormone metabolism.jasmonate.synthesis-degradation.lipoxygenase	hormone metabolism.jasmonate.synthesis-degradation.lipoxygenase	hormone metabolism.jasmonate.synthesis-degradation.lipoxygenase	AT1G17420.1	LOX3	lipoxygenase 3	lipoxygenase 3	lipoxygenase 3
Bra015577	At2g38010	lipid_metabolism	lipid metabolism.''exotics'' (steroids, squalene etc).sphingolipids.ceramidase	lipid metabolism.''exotics'' (steroids, squalene etc).sphingolipids.ceramidase	lipid metabolism.''exotics'' (steroids, squalene etc).sphingolipids.ceramidase	lipid metabolism.''exotics'' (steroids, squalene etc).sphingolipids.ceramidase	AT1G07380.1	0	Neutral/alkaline non-lysosomal ceramidase	Neutral/alkaline non-lysosomal ceramidase	Neutral/alkaline non-lysosomal ceramidase
Bra018019	AAE3	lipid_metabolism	lipid metabolism.FA synthesis and FA elongation.acyl coa ligase	lipid metabolism.FA synthesis and FA elongation.acyl coa ligase	lipid metabolism.FA synthesis and FA elongation.acyl coa ligase	lipid metabolism.FA synthesis and FA elongation.acyl coa ligase	AT3G48990.1	0	AMP-dependent synthetase and ligase family protein	AMP-dependent synthetase and ligase family protein	AMP-dependent synthetase and ligase family protein
Bra025827	AAE1	lipid_metabolism	lipid metabolism.FA synthesis and FA elongation.acyl coa ligase	lipid metabolism.FA synthesis and FA elongation.acyl coa ligase	lipid metabolism.FA synthesis and FA elongation.acyl coa ligase	lipid metabolism.FA synthesis and FA elongation.acyl coa ligase	AT1G20560.1	AAE1	acyl activating enzyme 1	acyl activating enzyme 1	acyl activating enzyme 1
Bra009445	KCS21	lipid_metabolism	lipid metabolism.FA synthesis and FA elongation.beta ketoacyl CoA synthase	lipid metabolism.FA synthesis and FA elongation.beta ketoacyl CoA synthase	lipid metabolism.FA synthesis and FA elongation.beta ketoacyl CoA synthase	lipid metabolism.FA synthesis and FA elongation.beta ketoacyl CoA synthase	AT5G04530.1	KCS19	3-ketoacyl-CoA synthase 19	3-ketoacyl-CoA synthase 19	3-ketoacyl-CoA synthase 19
Bra011936	KCS12	lipid_metabolism	lipid metabolism.FA synthesis and FA elongation.beta ketoacyl CoA synthase	lipid metabolism.FA synthesis and FA elongation.beta ketoacyl CoA synthase	lipid metabolism.FA synthesis and FA elongation.beta ketoacyl CoA synthase	lipid metabolism.FA synthesis and FA elongation.beta ketoacyl CoA synthase	AT2G28630.1	KCS12	3-ketoacyl-CoA synthase 12	3-ketoacyl-CoA synthase 12	3-ketoacyl-CoA synthase 12
Bra009633	SQD2	lipid_metabolism	lipid metabolism.glycolipid synthesis.sulfolipid synthase	lipid metabolism.glycolipid synthesis.sulfolipid synthase	lipid metabolism.glycolipid synthesis.sulfolipid synthase	lipid metabolism.glycolipid synthesis.sulfolipid synthase	AT5G01220.1	SQD2	sulfoquinovosyldiacylglycerol 2	sulfoquinovosyldiacylglycerol 2	sulfoquinovosyldiacylglycerol 2
Bra011638	RpII215	lipid_metabolism	lipid metabolism.lipid degradation.lysophospholipases.phospholipase D	lipid metabolism.lipid degradation.lysophospholipases.phospholipase D	lipid metabolism.lipid degradation.lysophospholipases.phospholipase D	lipid metabolism.lipid degradation.lysophospholipases.phospholipase D	AT4G35800.1	NRPB1,RNA_POL_II_LS,RNA_POL_II_LSRNA_POL_II_LS,RPB1	RNA polymerase II large subunit	RNA polymerase II large subunit	RNA polymerase II large subunit
Bra022266	NMT1	lipid_metabolism	lipid metabolism.Phospholipid synthesis	lipid metabolism.Phospholipid synthesis	lipid metabolism.Phospholipid synthesis	lipid metabolism.Phospholipid synthesis	AT3G18000.1	NMT1,PEAMT,XPL1	S-adenosyl-L-methionine-dependent methyltransferases superfamily protein	S-adenosyl-L-methionine-dependent methyltransferases superfamily protein	S-adenosyl-L-methionine-dependent methyltransferases superfamily protein
Bra037495	APS1	major_CHOmetabolism	major CHO metabolism.synthesis.starch.AGPase	major CHO metabolism.synthesis.starch.AGPase	major CHO metabolism.synthesis.starch.AGPase	major CHO metabolism.synthesis.starch.AGPase	AT5G48300.1	ADG1,APS1	ADP glucose pyrophosphorylase 1	ADP glucose pyrophosphorylase 1	ADP glucose pyrophosphorylase 1
Bra030119	HIPP26	metal_handling	metal handling.binding, chelation and storage	metal handling.binding, chelation and storage	metal handling.binding, chelation and storage	metal handling.binding, chelation and storage	AT1G29100.1	0	Heavy metal transport/detoxification superfamily protein	Heavy metal transport/detoxification superfamily protein	Heavy metal transport/detoxification superfamily protein
Bra003364	CALS7	minor_CHOmetabolism	minor CHO metabolism.callose	minor CHO metabolism.callose	minor CHO metabolism.callose	minor CHO metabolism.callose	AT3G59100.1	ATGSL11,gsl11	glucan synthase-like 11	glucan synthase-like 11	glucan synthase-like 11
Bra013931	YMR099C	minor_CHOmetabolism	minor CHO metabolism.others	minor CHO metabolism.others	minor CHO metabolism.others	minor CHO metabolism.others	AT4G25900.1	0	Galactose mutarotase-like superfamily protein	Galactose mutarotase-like superfamily protein	Galactose mutarotase-like superfamily protein
Bra022242	Dak	minor_CHOmetabolism	minor CHO metabolism.others	minor CHO metabolism.others	minor CHO metabolism.others	minor CHO metabolism.others	AT3G17770.1	0	Dihydroxyacetone kinase	Dihydroxyacetone kinase	Dihydroxyacetone kinase
Bra026010	TPS2	minor_CHOmetabolism	minor CHO metabolism.trehalose.TPS	minor CHO metabolism.trehalose.TPS	minor CHO metabolism.trehalose.TPS	minor CHO metabolism.trehalose.TPS	AT1G16980.1	ATTPS2,TPS2	trehalose-phosphatase/synthase 2	trehalose-phosphatase/synthase 2	trehalose-phosphatase/synthase 2
Bra026011	TPS2	minor_CHOmetabolism	minor CHO metabolism.trehalose.TPS	minor CHO metabolism.trehalose.TPS	minor CHO metabolism.trehalose.TPS	minor CHO metabolism.trehalose.TPS	AT1G16980.1	ATTPS2,TPS2	trehalose-phosphatase/synthase 2	trehalose-phosphatase/synthase 2	trehalose-phosphatase/synthase 2
Bra013072	PAP10	misc_otherPhosphate	misc.acid and other phosphatases	misc.acid and other phosphatases	misc.acid and other phosphatases	misc.acid and other phosphatases	AT2G16430.2	ATPAP10,PAP10	purple acid phosphatase 10	purple acid phosphatase 10	purple acid phosphatase 10
Bra019705	PAP1	misc_otherPhosphate	misc.acid and other phosphatases	misc.acid and other phosphatases	misc.acid and other phosphatases	misc.acid and other phosphatases	AT1G13750.1	0	Purple acid phosphatases superfamily protein	Purple acid phosphatases superfamily protein	Purple acid phosphatases superfamily protein
Bra009786	CYP71A14	misc_otherPhosphate	misc.cytochrome P450	misc.cytochrome P450	misc.cytochrome P450	misc.cytochrome P450	AT4G13310.1	CYP71A20	cytochrome P450, family 71, subfamily A, polypeptide 20	cytochrome P450, family 71, subfamily A, polypeptide 20	cytochrome P450, family 71, subfamily A, polypeptide 20
Bra011671	CYP84A1	misc_otherPhosphate	misc.cytochrome P450	misc.cytochrome P450	misc.cytochrome P450	misc.cytochrome P450	AT4G36220.1	CYP84A1,FAH1	ferulic acid 5-hydroxylase 1	ferulic acid 5-hydroxylase 1	ferulic acid 5-hydroxylase 1
Bra038632	CYP94B1	misc_otherPhosphate	misc.cytochrome P450	misc.cytochrome P450	misc.cytochrome P450	misc.cytochrome P450	AT5G63450.1	CYP94B1	cytochrome P450, family 94, subfamily B, polypeptide 1	cytochrome P450, family 94, subfamily B, polypeptide 1	cytochrome P450, family 94, subfamily B, polypeptide 1
Bra003469	DRP1B	misc_otherPhosphate	misc.dynamin	misc.dynamin	misc.dynamin	misc.dynamin	AT3G61760.1	ADL1B,DL1B	DYNAMIN-like 1B	DYNAMIN-like 1B	DYNAMIN-like 1B
Bra019950	DRP2A	misc_otherPhosphate	misc.dynamin	misc.dynamin	misc.dynamin	misc.dynamin	AT1G10290.1	ADL6,DRP2A	dynamin-like protein 6	dynamin-like protein 6	dynamin-like protein 6
Bra028525	DRP1A	misc_otherPhosphate	misc.dynamin	misc.dynamin	misc.dynamin	misc.dynamin	AT5G42080.1	ADL1,ADL1A,AG68,DL1,DRP1A,RSW9	dynamin-like protein	dynamin-like protein	dynamin-like protein
Bra031392	BGLU46	misc_otherPhosphate	misc.gluco-, galacto- and mannosidases	misc.gluco-, galacto- and mannosidases	misc.gluco-, galacto- and mannosidases	misc.gluco-, galacto- and mannosidases	AT1G61820.1	BGLU46	beta glucosidase 46	beta glucosidase 46	beta glucosidase 46
Bra014890	CBDAS2	misc_otherPhosphate	misc.nitrilases, *nitrile lyases, berberine bridge enzymes, reticuline oxidases, troponine reductases	misc.nitrilases, *nitrile lyases, berberine bridge enzymes, reticuline oxidases, troponine reductases	misc.nitrilases, *nitrile lyases, berberine bridge enzymes, reticuline oxidases, troponine reductases	misc.nitrilases, *nitrile lyases, berberine bridge enzymes, reticuline oxidases, troponine reductases	AT1G30760.1	0	FAD-binding Berberine family protein	FAD-binding Berberine family protein	FAD-binding Berberine family protein
Bra018007	PRXC1A	misc_otherPhosphate	misc.peroxidases	misc.peroxidases	misc.peroxidases	misc.peroxidases	AT3G49120.1	ATPCB,ATPERX34,PERX34,PRX34,PRXCB	peroxidase CB	peroxidase CB	peroxidase CB
Bra026314	At4g27700	misc_otherPhosphate	misc.rhodanese	misc.rhodanese	misc.rhodanese	misc.rhodanese	AT4G27700.1	0	Rhodanese/Cell cycle control phosphatase superfamily protein	Rhodanese/Cell cycle control phosphatase superfamily protein	Rhodanese/Cell cycle control phosphatase superfamily protein
Bra008951	At5g03795	misc_otherPhosphate	misc.UDP glucosyl and glucoronyl transferases	misc.UDP glucosyl and glucoronyl transferases	misc.UDP glucosyl and glucoronyl transferases	misc.UDP glucosyl and glucoronyl transferases	AT5G11610.1	0	Exostosin family protein	Exostosin family protein	Exostosin family protein
Bra012145	IRX14H	misc_otherPhosphate	misc.UDP glucosyl and glucoronyl transferases	misc.UDP glucosyl and glucoronyl transferases	misc.UDP glucosyl and glucoronyl transferases	misc.UDP glucosyl and glucoronyl transferases	AT5G67230.1	I14H,IRX14-L	Nucleotide-diphospho-sugar transferases superfamily protein	Nucleotide-diphospho-sugar transferases superfamily protein	Nucleotide-diphospho-sugar transferases superfamily protein
Bra012417	GATL8	misc_otherPhosphate	misc.UDP glucosyl and glucoronyl transferases	misc.UDP glucosyl and glucoronyl transferases	misc.UDP glucosyl and glucoronyl transferases	misc.UDP glucosyl and glucoronyl transferases	AT1G24170.1	GATL8,LGT9	Nucleotide-diphospho-sugar transferases superfamily protein	Nucleotide-diphospho-sugar transferases superfamily protein	Nucleotide-diphospho-sugar transferases superfamily protein
Bra016948	GLU2	N-metabolism	N-metabolism.ammonia metabolism.glutamate synthase	N-metabolism.ammonia metabolism.glutamate synthase	N-metabolism.ammonia metabolism.glutamate synthase	N-metabolism.ammonia metabolism.glutamate synthase	AT2G41220.1	GLU2	glutamate synthase 2	glutamate synthase 2	glutamate synthase 2
Bra012144	Dus1l	N-metabolism	N-metabolism.misc	N-metabolism.misc	N-metabolism.misc	N-metabolism.misc	AT5G67220.1	0	FMN-linked oxidoreductases superfamily protein	FMN-linked oxidoreductases superfamily protein	FMN-linked oxidoreductases superfamily protein
Bra002017	-	not_assigned	not assigned.unknown	not assigned.unknown	not assigned.unknown	not assigned.unknown	0	0	0	0	0
Bra002020	-	not_assigned	not assigned.unknown	not assigned.unknown	not assigned.unknown	not assigned.unknown	AT2G17080.1	0	Arabidopsis protein of unknown function (DUF241)	Arabidopsis protein of unknown function (DUF241)	Arabidopsis protein of unknown function (DUF241)
Bra002655	-	not_assigned	not assigned.unknown	not assigned.unknown	not assigned.unknown	not assigned.unknown	AT5G58375.1	0	Methyltransferase-related protein	Methyltransferase-related protein	Methyltransferase-related protein
Bra002782	-	not_assigned	not assigned.unknown	not assigned.unknown	not assigned.unknown	not assigned.unknown	AT1G63190.1	0	Cystatin/monellin superfamily protein	Cystatin/monellin superfamily protein	Cystatin/monellin superfamily protein
Bra003057	COL5	not_assigned	not assigned.unknown	not assigned.unknown	not assigned.unknown	not assigned.unknown	AT5G53420.1	0	CCT motif family protein	CCT motif family protein	CCT motif family protein
Bra003058	-	not_assigned	not assigned.unknown	not assigned.unknown	not assigned.unknown	not assigned.unknown	AT2G07190.1	0	Domain of unknown function (DUF1985)	Domain of unknown function (DUF1985)	Domain of unknown function (DUF1985)
Bra003187	-	not_assigned	not assigned.unknown	not assigned.unknown	not assigned.unknown	not assigned.unknown	AT3G54500.1	0	0	0	0
Bra003474	At3g61800	not_assigned	not assigned.unknown	not assigned.unknown	not assigned.unknown	not assigned.unknown	AT3G61800.1	0	0	0	0
Bra003531	ACAD10	not_assigned	not assigned.unknown	not assigned.unknown	not assigned.unknown	not assigned.unknown	AT1G79790.1	0	Haloacid dehalogenase-like hydrolase (HAD) superfamily protein	Haloacid dehalogenase-like hydrolase (HAD) superfamily protein	Haloacid dehalogenase-like hydrolase (HAD) superfamily protein
Bra003612	-	not_assigned	not assigned.unknown	not assigned.unknown	not assigned.unknown	not assigned.unknown	AT1G79390.1	0	0	0	0
Bra003696	FP1	not_assigned	not assigned.unknown	not assigned.unknown	not assigned.unknown	not assigned.unknown	0	0	0	0	0
Bra003990	RTM3	not_assigned	not assigned.unknown	not assigned.unknown	not assigned.unknown	not assigned.unknown	AT1G69650.1	0	TRAF-like family protein	TRAF-like family protein	TRAF-like family protein
Bra004133	-	not_assigned	not assigned.unknown	not assigned.unknown	not assigned.unknown	not assigned.unknown	AT1G65900.1	0	0	0	0
Bra005072	-	not_assigned	not assigned.unknown	not assigned.unknown	not assigned.unknown	not assigned.unknown	0	0	0	0	0
Bra005073	CPK20	not_assigned	not assigned.unknown	not assigned.unknown	not assigned.unknown	not assigned.unknown	AT2G38910.1	CPK20	calcium-dependent protein kinase 20	calcium-dependent protein kinase 20	calcium-dependent protein kinase 20
Bra008847	MIMI_L728	not_assigned	not assigned.unknown	not assigned.unknown	not assigned.unknown	not assigned.unknown	AT5G13210.1	0	Uncharacterised conserved protein UCP015417, vWA	Uncharacterised conserved protein UCP015417, vWA	Uncharacterised conserved protein UCP015417, vWA
Bra008848	-	not_assigned	not assigned.unknown	not assigned.unknown	not assigned.unknown	not assigned.unknown	AT5G13190.1	0	0	0	0
Bra008991	-	not_assigned	not assigned.unknown	not assigned.unknown	not assigned.unknown	not assigned.unknown	AT5G11090.1	0	serine-rich protein-related	serine-rich protein-related	serine-rich protein-related
Bra008994	TRS120	not_assigned	not assigned.unknown	not assigned.unknown	not assigned.unknown	not assigned.unknown	AT5G11040.1	AtTRS120,TRS120	TRS120	TRS120	TRS120
Bra009061	-	not_assigned	not assigned.unknown	not assigned.unknown	not assigned.unknown	not assigned.unknown	AT5G10060.1	0	ENTH/VHS family protein	ENTH/VHS family protein	ENTH/VHS family protein
Bra009062	-	not_assigned	not assigned.unknown	not assigned.unknown	not assigned.unknown	not assigned.unknown	AT5G10040.1	0	0	0	0
Bra009329	-	not_assigned	not assigned.unknown	not assigned.unknown	not assigned.unknown	not assigned.unknown	AT5G08200.1	0	peptidoglycan-binding LysM domain-containing protein	peptidoglycan-binding LysM domain-containing protein	peptidoglycan-binding LysM domain-containing protein
Bra009332	At5g23160	not_assigned	not assigned.unknown	not assigned.unknown	not assigned.unknown	not assigned.unknown	AT5G08240.1	0	0	0	0
Bra009348	rbm5	not_assigned	not assigned.unknown	not assigned.unknown	not assigned.unknown	not assigned.unknown	AT5G08535.2	0	D111/G-patch domain-containing protein	D111/G-patch domain-containing protein	D111/G-patch domain-containing protein
Bra009349	-	not_assigned	not assigned.unknown	not assigned.unknown	not assigned.unknown	not assigned.unknown	AT5G08540.1	0	0	0	0
Bra009630	At3g09070	not_assigned	not assigned.unknown	not assigned.unknown	not assigned.unknown	not assigned.unknown	AT5G01170.1	0	Protein of unknown function (DUF740)	Protein of unknown function (DUF740)	Protein of unknown function (DUF740)
Bra009744	CFIS1	not_assigned	not assigned.unknown	not assigned.unknown	not assigned.unknown	not assigned.unknown	AT4G29820.1	ATCFIM-25,CFIM-25	homolog of CFIM-25	homolog of CFIM-25	homolog of CFIM-25
Bra009778	BIN4	not_assigned	not assigned.unknown	not assigned.unknown	not assigned.unknown	not assigned.unknown	AT5G24630.2	BIN4	double-stranded DNA binding	double-stranded DNA binding	double-stranded DNA binding
Bra009788	ZUFSP	not_assigned	not assigned.unknown	not assigned.unknown	not assigned.unknown	not assigned.unknown	AT5G24680.1	0	Peptidase C78, ubiquitin fold modifier-specific peptidase 1/ 2	Peptidase C78, ubiquitin fold modifier-specific peptidase 1/ 2	Peptidase C78, ubiquitin fold modifier-specific peptidase 1/ 2
Bra009804	GDU5	not_assigned	not assigned.unknown	not assigned.unknown	not assigned.unknown	not assigned.unknown	AT5G24920.1	AtGDU5,GDU5	glutamine dumper 5	glutamine dumper 5	glutamine dumper 5
Bra009814	C1D	not_assigned	not assigned.unknown	not assigned.unknown	not assigned.unknown	not assigned.unknown	AT5G25080.1	0	Sas10/Utp3/C1D family	Sas10/Utp3/C1D family	Sas10/Utp3/C1D family
Bra010003	At2g34160	not_assigned	not assigned.unknown	not assigned.unknown	not assigned.unknown	not assigned.unknown	AT3G04620.1	0	Alba DNA/RNA-binding protein	Alba DNA/RNA-binding protein	Alba DNA/RNA-binding protein
Bra010855	-	not_assigned	not assigned.unknown	not assigned.unknown	not assigned.unknown	not assigned.unknown	AT1G28815.1	0	0	0	0
Bra010959	NUP54	not_assigned	not assigned.unknown	not assigned.unknown	not assigned.unknown	not assigned.unknown	AT1G24310.1	0	0	0	0
Bra011272	-	not_assigned	not assigned.unknown	not assigned.unknown	not assigned.unknown	not assigned.unknown	AT2G24530.1	0	0	0	0
Bra011371	-	not_assigned	not assigned.unknown	not assigned.unknown	not assigned.unknown	not assigned.unknown	AT4G32680.1	0	0	0	0
Bra011380	-	not_assigned	not assigned.unknown	not assigned.unknown	not assigned.unknown	not assigned.unknown	0	0	0	0	0
Bra011672	-	not_assigned	not assigned.unknown	not assigned.unknown	not assigned.unknown	not assigned.unknown	AT4G36230.1	0	0	0	0
Bra012336	TMEM205	not_assigned	not assigned.unknown	not assigned.unknown	not assigned.unknown	not assigned.unknown	AT1G22600.1	0	Late embryogenesis abundant protein (LEA) family protein	Late embryogenesis abundant protein (LEA) family protein	Late embryogenesis abundant protein (LEA) family protein
Bra012396	-	not_assigned	not assigned.unknown	not assigned.unknown	not assigned.unknown	not assigned.unknown	0	0	0	0	0
Bra013073	NUP107	not_assigned	not assigned.unknown	not assigned.unknown	not assigned.unknown	not assigned.unknown	AT3G14120.2	0	0	0	0
Bra013927	-	not_assigned	not assigned.unknown	not assigned.unknown	not assigned.unknown	not assigned.unknown	AT4G25870.1	0	Core-2/I-branching beta-1,6-N-acetylglucosaminyltransferase family protein	Core-2/I-branching beta-1,6-N-acetylglucosaminyltransferase family protein	Core-2/I-branching beta-1,6-N-acetylglucosaminyltransferase family protein
Bra013928	APUM6	not_assigned	not assigned.unknown	not assigned.unknown	not assigned.unknown	not assigned.unknown	AT4G25880.1	APUM6,PUM6	pumilio 6	pumilio 6	pumilio 6
Bra014889	-	not_assigned	not assigned.unknown	not assigned.unknown	not assigned.unknown	not assigned.unknown	AT2G07760.1	0	Zinc knuckle (CCHC-type) family protein	Zinc knuckle (CCHC-type) family protein	Zinc knuckle (CCHC-type) family protein
Bra015079	CLE41	not_assigned	not assigned.unknown	not assigned.unknown	not assigned.unknown	not assigned.unknown	AT3G24770.1	CLE41	CLAVATA3/ESR-RELATED 41	CLAVATA3/ESR-RELATED 41	CLAVATA3/ESR-RELATED 41
Bra015080	-	not_assigned	not assigned.unknown	not assigned.unknown	not assigned.unknown	not assigned.unknown	0	0	0	0	0
Bra015095	-	not_assigned	not assigned.unknown	not assigned.unknown	not assigned.unknown	not assigned.unknown	AT5G28235.1	0	Ulp1 protease family protein	Ulp1 protease family protein	Ulp1 protease family protein
Bra015141	-	not_assigned	not assigned.unknown	not assigned.unknown	not assigned.unknown	not assigned.unknown	AT2G04235.1	0	0	0	0
Bra015522	bms1	not_assigned	not assigned.unknown	not assigned.unknown	not assigned.unknown	not assigned.unknown	AT1G06720.1	0	P-loop containing nucleoside triphosphate hydrolases superfamily protein	P-loop containing nucleoside triphosphate hydrolases superfamily protein	P-loop containing nucleoside triphosphate hydrolases superfamily protein
Bra015550	IFI30	not_assigned	not assigned.unknown	not assigned.unknown	not assigned.unknown	not assigned.unknown	AT1G07080.1	0	Thioredoxin superfamily protein	Thioredoxin superfamily protein	Thioredoxin superfamily protein
Bra016326	-	not_assigned	not assigned.unknown	not assigned.unknown	not assigned.unknown	not assigned.unknown	AT1G23965.1	0	0	0	0
Bra016439	-	not_assigned	not assigned.unknown	not assigned.unknown	not assigned.unknown	not assigned.unknown	AT1G21010.1	0	0	0	0
Bra016509	-	not_assigned	not assigned.unknown	not assigned.unknown	not assigned.unknown	not assigned.unknown	AT1G19330.2	0	0	0	0
Bra016600	-	not_assigned	not assigned.unknown	not assigned.unknown	not assigned.unknown	not assigned.unknown	AT5G02210.1	0	GCK domain-containing protein	GCK domain-containing protein	GCK domain-containing protein
Bra016601	mhpC1	not_assigned	not assigned.unknown	not assigned.unknown	not assigned.unknown	not assigned.unknown	AT1G17430.1	0	alpha/beta-Hydrolases superfamily protein	alpha/beta-Hydrolases superfamily protein	alpha/beta-Hydrolases superfamily protein
Bra017923	-	not_assigned	not assigned.unknown	not assigned.unknown	not assigned.unknown	not assigned.unknown	AT1G21520.1	0	0	0	0
Bra017924	-	not_assigned	not assigned.unknown	not assigned.unknown	not assigned.unknown	not assigned.unknown	AT1G21528.1	0	0	0	0
Bra017940	tolB	not_assigned	not assigned.unknown	not assigned.unknown	not assigned.unknown	not assigned.unknown	AT1G21680.1	0	DPP6 N-terminal domain-like protein	DPP6 N-terminal domain-like protein	DPP6 N-terminal domain-like protein
Bra018055	-	not_assigned	not assigned.unknown	not assigned.unknown	not assigned.unknown	not assigned.unknown	AT3G48490.1	0	0	0	0
Bra018125	TAMM41	not_assigned	not assigned.unknown	not assigned.unknown	not assigned.unknown	not assigned.unknown	AT3G47630.2	0	0	0	0
Bra018151	-	not_assigned	not assigned.unknown	not assigned.unknown	not assigned.unknown	not assigned.unknown	AT3G47410.1	0	0	0	0
Bra018159	CMTA6	not_assigned	not assigned.unknown	not assigned.unknown	not assigned.unknown	not assigned.unknown	AT3G16940.1	0	calmodulin binding;transcription regulators	calmodulin binding;transcription regulators	calmodulin binding;transcription regulators
Bra018312	-	not_assigned	not assigned.unknown	not assigned.unknown	not assigned.unknown	not assigned.unknown	AT2G30480.3	0	0	0	0
Bra019659	-	not_assigned	not assigned.unknown	not assigned.unknown	not assigned.unknown	not assigned.unknown	AT1G14345.1	0	NAD(P)-linked oxidoreductase superfamily protein	NAD(P)-linked oxidoreductase superfamily protein	NAD(P)-linked oxidoreductase superfamily protein
Bra019787	CLE14	not_assigned	not assigned.unknown	not assigned.unknown	not assigned.unknown	not assigned.unknown	AT1G63245.1	CLE14	CLAVATA3/ESR-RELATED 14	CLAVATA3/ESR-RELATED 14	CLAVATA3/ESR-RELATED 14
Bra019828	-	not_assigned	not assigned.unknown	not assigned.unknown	not assigned.unknown	not assigned.unknown	AT1G13380.1	0	Protein of unknown function (DUF1218)	Protein of unknown function (DUF1218)	Protein of unknown function (DUF1218)
Bra019829	-	not_assigned	not assigned.unknown	not assigned.unknown	not assigned.unknown	not assigned.unknown	AT1G13390.1	0	0	0	0
Bra019885	-	not_assigned	not assigned.unknown	not assigned.unknown	not assigned.unknown	not assigned.unknown	AT1G11060.1	0	WAPL (Wings apart-like protein regulation of heterochromatin) protein	WAPL (Wings apart-like protein regulation of heterochromatin) protein	WAPL (Wings apart-like protein regulation of heterochromatin) protein
Bra019906	-	not_assigned	not assigned.unknown	not assigned.unknown	not assigned.unknown	not assigned.unknown	AT1G10690.1	0	0	0	0
Bra019957	-	not_assigned	not assigned.unknown	not assigned.unknown	not assigned.unknown	not assigned.unknown	0	0	0	0	0
Bra019970	Fam135b	not_assigned	not assigned.unknown	not assigned.unknown	not assigned.unknown	not assigned.unknown	AT1G09980.1	0	Putative serine esterase family protein	Putative serine esterase family protein	Putative serine esterase family protein
Bra021765	-	not_assigned	not assigned.unknown	not assigned.unknown	not assigned.unknown	not assigned.unknown	AT2G31985.1	0	Protein of unknown function (DUF1264)	Protein of unknown function (DUF1264)	Protein of unknown function (DUF1264)
Bra023345	-	not_assigned	not assigned.unknown	not assigned.unknown	not assigned.unknown	not assigned.unknown	AT5G11820.1	0	Plant self-incompatibility protein S1 family	Plant self-incompatibility protein S1 family	Plant self-incompatibility protein S1 family
Bra023346	-	not_assigned	not assigned.unknown	not assigned.unknown	not assigned.unknown	not assigned.unknown	AT5G11830.1	0	Plant self-incompatibility protein S1 family	Plant self-incompatibility protein S1 family	Plant self-incompatibility protein S1 family
Bra023750	-	not_assigned	not assigned.unknown	not assigned.unknown	not assigned.unknown	not assigned.unknown	AT5G27830.5	0	0	0	0
Bra023789	-	not_assigned	not assigned.unknown	not assigned.unknown	not assigned.unknown	not assigned.unknown	0	0	0	0	0
Bra024498	At2g17695	not_assigned	not assigned.unknown	not assigned.unknown	not assigned.unknown	not assigned.unknown	AT2G17695.1	0	0	0	0
Bra024779	At5g01610	not_assigned	not assigned.unknown	not assigned.unknown	not assigned.unknown	not assigned.unknown	AT2G03350.1	0	Protein of unknown function, DUF538	Protein of unknown function, DUF538	Protein of unknown function, DUF538
Bra024814	SMNDC1	not_assigned	not assigned.unknown	not assigned.unknown	not assigned.unknown	not assigned.unknown	AT2G02570.1	0	nucleic acid binding;RNA binding	nucleic acid binding;RNA binding	nucleic acid binding;RNA binding
Bra024819	yacP	not_assigned	not assigned.unknown	not assigned.unknown	not assigned.unknown	not assigned.unknown	AT2G02410.1	0	0	0	0
Bra025016	-	not_assigned	not assigned.unknown	not assigned.unknown	not assigned.unknown	not assigned.unknown	AT5G46560.1	0	0	0	0
Bra025128	-	not_assigned	not assigned.unknown	not assigned.unknown	not assigned.unknown	not assigned.unknown	0	0	0	0	0
Bra025166	HIPP26	not_assigned	not assigned.unknown	not assigned.unknown	not assigned.unknown	not assigned.unknown	AT3G25855.1	0	Copper transport protein family	Copper transport protein family	Copper transport protein family
Bra025168	-	not_assigned	not assigned.unknown	not assigned.unknown	not assigned.unknown	not assigned.unknown	AT3G25870.1	0	0	0	0
Bra025278	Ccdc101	not_assigned	not assigned.unknown	not assigned.unknown	not assigned.unknown	not assigned.unknown	AT3G27460.1	0	SGF29 tudor-like domain	SGF29 tudor-like domain	SGF29 tudor-like domain
Bra025682	PNSB4	not_assigned	not assigned.unknown	not assigned.unknown	not assigned.unknown	not assigned.unknown	AT1G18730.1	NDF6	NDH dependent flow 6	NDH dependent flow 6	NDH dependent flow 6
Bra025731	-	not_assigned	not assigned.unknown	not assigned.unknown	not assigned.unknown	not assigned.unknown	AT1G19330.2	0	0	0	0
Bra025773	-	not_assigned	not assigned.unknown	not assigned.unknown	not assigned.unknown	not assigned.unknown	AT5G57740.1	XBAT32	XB3 ortholog 2 in Arabidopsis thaliana	XB3 ortholog 2 in Arabidopsis thaliana	XB3 ortholog 2 in Arabidopsis thaliana
Bra025787	-	not_assigned	not assigned.unknown	not assigned.unknown	not assigned.unknown	not assigned.unknown	AT1G19990.1	0	0	0	0
Bra025820	-	not_assigned	not assigned.unknown	not assigned.unknown	not assigned.unknown	not assigned.unknown	AT1G20460.1	0	0	0	0
Bra026025	Fam32a	not_assigned	not assigned.unknown	not assigned.unknown	not assigned.unknown	not assigned.unknown	AT1G16810.1	0	0	0	0
Bra026108	MED15A	not_assigned	not assigned.unknown	not assigned.unknown	not assigned.unknown	not assigned.unknown	AT1G15780.1	0	0	0	0
Bra026150	tma7	not_assigned	not assigned.unknown	not assigned.unknown	not assigned.unknown	not assigned.unknown	AT1G15270.1	0	Translation machinery associated TMA7	Translation machinery associated TMA7	Translation machinery associated TMA7
Bra026321	-	not_assigned	not assigned.unknown	not assigned.unknown	not assigned.unknown	not assigned.unknown	AT4G27660.1	0	0	0	0
Bra026322	-	not_assigned	not assigned.unknown	not assigned.unknown	not assigned.unknown	not assigned.unknown	AT1G10000.1	0	Ribonuclease H-like superfamily protein	Ribonuclease H-like superfamily protein	Ribonuclease H-like superfamily protein
Bra026385	-	not_assigned	not assigned.unknown	not assigned.unknown	not assigned.unknown	not assigned.unknown	AT4G27020.1	0	0	0	0
Bra026526	rgf3	not_assigned	not assigned.unknown	not assigned.unknown	not assigned.unknown	not assigned.unknown	AT2G04025.1	RGF3	0	0	0
Bra028412	-	not_assigned	not assigned.unknown	not assigned.unknown	not assigned.unknown	not assigned.unknown	AT5G38690.1	0	Zinc-finger domain of monoamine-oxidase A repressor R1 protein	Zinc-finger domain of monoamine-oxidase A repressor R1 protein	Zinc-finger domain of monoamine-oxidase A repressor R1 protein
Bra029739	-	not_assigned	not assigned.unknown	not assigned.unknown	not assigned.unknown	not assigned.unknown	AT3G09000.1	0	proline-rich family protein	proline-rich family protein	proline-rich family protein
Bra030114	-	not_assigned	not assigned.unknown	not assigned.unknown	not assigned.unknown	not assigned.unknown	AT1G29040.1	0	0	0	0
Bra030125	-	not_assigned	not assigned.unknown	not assigned.unknown	not assigned.unknown	not assigned.unknown	AT1G29195.1	0	0	0	0
Bra034682	WIP3	not_assigned	not assigned.unknown	not assigned.unknown	not assigned.unknown	not assigned.unknown	AT3G13360.1	WIP3	WPP domain interacting protein 3	WPP domain interacting protein 3	WPP domain interacting protein 3
Bra034844	-	not_assigned	not assigned.unknown	not assigned.unknown	not assigned.unknown	not assigned.unknown	AT3G11420.1	0	Protein of unknown function (DUF604)	Protein of unknown function (DUF604)	Protein of unknown function (DUF604)
Bra037426	-	not_assigned	not assigned.unknown	not assigned.unknown	not assigned.unknown	not assigned.unknown	AT5G49260.1	0	0	0	0
Bra037667	ARL	not_assigned	not assigned.unknown	not assigned.unknown	not assigned.unknown	not assigned.unknown	AT2G44080.1	ARL	ARGOS-like	ARGOS-like	ARGOS-like
Bra037668	-	not_assigned	not assigned.unknown	not assigned.unknown	not assigned.unknown	not assigned.unknown	0	0	0	0	0
Bra038643	-	not_assigned	not assigned.unknown	not assigned.unknown	not assigned.unknown	not assigned.unknown	0	0	0	0	0
Bra038644	DEK	not_assigned	not assigned.unknown	not assigned.unknown	not assigned.unknown	not assigned.unknown	AT5G63550.2	0	DEK domain-containing chromatin associated protein	DEK domain-containing chromatin associated protein	DEK domain-containing chromatin associated protein
Bra039447	yipf1	not_assigned	not assigned.unknown	not assigned.unknown	not assigned.unknown	not assigned.unknown	AT3G05280.1	0	Integral membrane Yip1 family protein	Integral membrane Yip1 family protein	Integral membrane Yip1 family protein
Bra014955	At2g26230	nucleotide_metabolism	nucleotide metabolism.degradation	nucleotide metabolism.degradation	nucleotide metabolism.degradation	nucleotide metabolism.degradation	AT2G26230.1	0	uricase / urate oxidase / nodulin 35, putative	uricase / urate oxidase / nodulin 35, putative	uricase / urate oxidase / nodulin 35, putative
Bra025118	UPS1	nucleotide_metabolism	nucleotide metabolism.degradation.purine	nucleotide metabolism.degradation.purine	nucleotide metabolism.degradation.purine	nucleotide metabolism.degradation.purine	AT2G03590.1	ATUPS1,UPS1	ureide permease 1	ureide permease 1	ureide permease 1
Bra039627	PPA2	nucleotide_metabolism	nucleotide metabolism.phosphotransfer and pyrophosphatases.misc	nucleotide metabolism.phosphotransfer and pyrophosphatases.misc	nucleotide metabolism.phosphotransfer and pyrophosphatases.misc	nucleotide metabolism.phosphotransfer and pyrophosphatases.misc	AT2G18230.1	AtPPa2,PPa2	pyrophosphorylase 2	pyrophosphorylase 2	pyrophosphorylase 2
Bra016603	At1g17410	nucleotide_metabolism	nucleotide metabolism.phosphotransfer and pyrophosphatases.nucleoside diphosphate kinase	nucleotide metabolism.phosphotransfer and pyrophosphatases.nucleoside diphosphate kinase	nucleotide metabolism.phosphotransfer and pyrophosphatases.nucleoside diphosphate kinase	nucleotide metabolism.phosphotransfer and pyrophosphatases.nucleoside diphosphate kinase	AT1G17400.1	0	0	0	0
Bra014891	ctps	nucleotide_metabolism	nucleotide metabolism.synthesis.pyrimidine.CTP synthetase	nucleotide metabolism.synthesis.pyrimidine.CTP synthetase	nucleotide metabolism.synthesis.pyrimidine.CTP synthetase	nucleotide metabolism.synthesis.pyrimidine.CTP synthetase	AT1G30820.1	0	CTP synthase family protein	CTP synthase family protein	CTP synthase family protein
Bra010958	At1g24280	OPP	OPP.oxidative PP.G6PD	OPP.oxidative PP.G6PD	OPP.oxidative PP.G6PD	OPP.oxidative PP.G6PD	AT1G24280.1	G6PD3	glucose-6-phosphate dehydrogenase 3	glucose-6-phosphate dehydrogenase 3	glucose-6-phosphate dehydrogenase 3
Bra039440	PPD7	Photosynthesis	PS.lightreaction.photosystem II.PSII polypeptide subunits	PS.lightreaction.photosystem II.PSII polypeptide subunits	PS.lightreaction.photosystem II.PSII polypeptide subunits	PS.lightreaction.photosystem II.PSII polypeptide subunits	AT3G05410.2	0	Photosystem II reaction center PsbP family protein	Photosystem II reaction center PsbP family protein	Photosystem II reaction center PsbP family protein
Bra019774	HPR3	Photosynthesis	PS.photorespiration.hydroxypyruvate reductase	PS.photorespiration.hydroxypyruvate reductase	PS.photorespiration.hydroxypyruvate reductase	PS.photorespiration.hydroxypyruvate reductase	AT1G12550.1	0	D-isomer specific 2-hydroxyacid dehydrogenase family protein	D-isomer specific 2-hydroxyacid dehydrogenase family protein	D-isomer specific 2-hydroxyacid dehydrogenase family protein
Bra003486	At3g62120	protein	protein.aa activation.bifunctional aminoacyl-tRNA synthetase	protein.aa activation.bifunctional aminoacyl-tRNA synthetase	protein.aa activation.bifunctional aminoacyl-tRNA synthetase	protein.aa activation.bifunctional aminoacyl-tRNA synthetase	AT3G62120.1	0	Class II aaRS and biotin synthetases superfamily protein	Class II aaRS and biotin synthetases superfamily protein	Class II aaRS and biotin synthetases superfamily protein
Bra009193	At3g11710	protein	protein.aa activation.lysine-tRNA ligase	protein.aa activation.lysine-tRNA ligase	protein.aa activation.lysine-tRNA ligase	protein.aa activation.lysine-tRNA ligase	AT3G11710.1	ATKRS-1	lysyl-tRNA synthetase 1	lysyl-tRNA synthetase 1	lysyl-tRNA synthetase 1
Bra015001	APO1	protein	protein.assembly and cofactor ligation	protein.assembly and cofactor ligation	protein.assembly and cofactor ligation	protein.assembly and cofactor ligation	AT1G64810.2	APO1	Arabidopsis thaliana protein of unknown function (DUF794)	Arabidopsis thaliana protein of unknown function (DUF794)	Arabidopsis thaliana protein of unknown function (DUF794)
Bra039444	ampp	protein	protein.degradation	protein.degradation	protein.degradation	protein.degradation	AT3G05350.1	0	Metallopeptidase M24 family protein	Metallopeptidase M24 family protein	Metallopeptidase M24 family protein
Bra011455	ULP2A	protein	protein.degradation.cysteine protease	protein.degradation.cysteine protease	protein.degradation.cysteine protease	protein.degradation.cysteine protease	AT4G33620.1	0	Cysteine proteinases superfamily protein	Cysteine proteinases superfamily protein	Cysteine proteinases superfamily protein
Bra026147	TSS	protein	protein.degradation.cysteine protease	protein.degradation.cysteine protease	protein.degradation.cysteine protease	protein.degradation.cysteine protease	AT1G15290.1	0	Tetratricopeptide repeat (TPR)-like superfamily protein	Tetratricopeptide repeat (TPR)-like superfamily protein	Tetratricopeptide repeat (TPR)-like superfamily protein
Bra030118	SAG39	protein	protein.degradation.cysteine protease	protein.degradation.cysteine protease	protein.degradation.cysteine protease	protein.degradation.cysteine protease	AT1G29090.1	0	Cysteine proteinases superfamily protein	Cysteine proteinases superfamily protein	Cysteine proteinases superfamily protein
Bra025159	MAP1C	protein	protein.degradation.metalloprotease	protein.degradation.metalloprotease	protein.degradation.metalloprotease	protein.degradation.metalloprotease	AT3G25740.1	MAP1B,MAP1C	methionine aminopeptidase 1C	methionine aminopeptidase 1C	methionine aminopeptidase 1C
Bra004153	SBT3.3	protein	protein.degradation.subtilases	protein.degradation.subtilases	protein.degradation.subtilases	protein.degradation.subtilases	AT1G66210.1	0	Subtilisin-like serine endopeptidase family protein	Subtilisin-like serine endopeptidase family protein	Subtilisin-like serine endopeptidase family protein
Bra016327	ATL47	protein	protein.degradation.ubiquitin.E3.RING	protein.degradation.ubiquitin.E3.RING	protein.degradation.ubiquitin.E3.RING	protein.degradation.ubiquitin.E3.RING	AT1G23980.1	0	RING/U-box superfamily protein	RING/U-box superfamily protein	RING/U-box superfamily protein
Bra024408	-	protein	protein.degradation.ubiquitin.E3.RING	protein.degradation.ubiquitin.E3.RING	protein.degradation.ubiquitin.E3.RING	protein.degradation.ubiquitin.E3.RING	AT5G65683.1	0	Zinc finger (C3HC4-type RING finger) family protein	Zinc finger (C3HC4-type RING finger) family protein	Zinc finger (C3HC4-type RING finger) family protein
Bra029597	SUD1	protein	protein.degradation.ubiquitin.E3.RING	protein.degradation.ubiquitin.E3.RING	protein.degradation.ubiquitin.E3.RING	protein.degradation.ubiquitin.E3.RING	AT4G32670.1	0	RING/FYVE/PHD zinc finger superfamily protein	RING/FYVE/PHD zinc finger superfamily protein	RING/FYVE/PHD zinc finger superfamily protein
Bra029846	neur	protein	protein.degradation.ubiquitin.E3.RING	protein.degradation.ubiquitin.E3.RING	protein.degradation.ubiquitin.E3.RING	protein.degradation.ubiquitin.E3.RING	AT5G04460.1	0	RING/U-box superfamily protein	RING/U-box superfamily protein	RING/U-box superfamily protein
Bra002016	SKIP23	protein	protein.degradation.ubiquitin.E3.SCF.FBOX	protein.degradation.ubiquitin.E3.SCF.FBOX	protein.degradation.ubiquitin.E3.SCF.FBOX	protein.degradation.ubiquitin.E3.SCF.FBOX	AT2G17030.1	0	F-box family protein with a domain of unknown function (DUF295)	F-box family protein with a domain of unknown function (DUF295)	F-box family protein with a domain of unknown function (DUF295)
Bra003458	At3g61590	protein	protein.degradation.ubiquitin.E3.SCF.FBOX	protein.degradation.ubiquitin.E3.SCF.FBOX	protein.degradation.ubiquitin.E3.SCF.FBOX	protein.degradation.ubiquitin.E3.SCF.FBOX	AT3G61590.1	HS,HWS	Galactose oxidase/kelch repeat superfamily protein	Galactose oxidase/kelch repeat superfamily protein	Galactose oxidase/kelch repeat superfamily protein
Bra004157	At2g26030	protein	protein.degradation.ubiquitin.E3.SCF.FBOX	protein.degradation.ubiquitin.E3.SCF.FBOX	protein.degradation.ubiquitin.E3.SCF.FBOX	protein.degradation.ubiquitin.E3.SCF.FBOX	AT5G44950.1	0	F-box/RNI-like/FBD-like domains-containing protein	F-box/RNI-like/FBD-like domains-containing protein	F-box/RNI-like/FBD-like domains-containing protein
Bra015586	SKIP19	protein	protein.degradation.ubiquitin.E3.SCF.FBOX	protein.degradation.ubiquitin.E3.SCF.FBOX	protein.degradation.ubiquitin.E3.SCF.FBOX	protein.degradation.ubiquitin.E3.SCF.FBOX	AT4G05460.1	0	RNI-like superfamily protein	RNI-like superfamily protein	RNI-like superfamily protein
Bra026014	At1g16930	protein	protein.degradation.ubiquitin.E3.SCF.FBOX	protein.degradation.ubiquitin.E3.SCF.FBOX	protein.degradation.ubiquitin.E3.SCF.FBOX	protein.degradation.ubiquitin.E3.SCF.FBOX	AT1G16930.1	0	F-box/RNI-like/FBD-like domains-containing protein	F-box/RNI-like/FBD-like domains-containing protein	F-box/RNI-like/FBD-like domains-containing protein
Bra026015	At1g16930	protein	protein.degradation.ubiquitin.E3.SCF.FBOX	protein.degradation.ubiquitin.E3.SCF.FBOX	protein.degradation.ubiquitin.E3.SCF.FBOX	protein.degradation.ubiquitin.E3.SCF.FBOX	AT1G16930.1	0	F-box/RNI-like/FBD-like domains-containing protein	F-box/RNI-like/FBD-like domains-containing protein	F-box/RNI-like/FBD-like domains-containing protein
Bra026369	At5g42460	protein	protein.degradation.ubiquitin.E3.SCF.FBOX	protein.degradation.ubiquitin.E3.SCF.FBOX	protein.degradation.ubiquitin.E3.SCF.FBOX	protein.degradation.ubiquitin.E3.SCF.FBOX	AT2G17830.1	0	F-box and associated interaction domains-containing protein	F-box and associated interaction domains-containing protein	F-box and associated interaction domains-containing protein
Bra017945	PBC1	protein	protein.degradation.ubiquitin.proteasom	protein.degradation.ubiquitin.proteasom	protein.degradation.ubiquitin.proteasom	protein.degradation.ubiquitin.proteasom	AT1G21720.1	PBC1	proteasome beta subunit C1	proteasome beta subunit C1	proteasome beta subunit C1
Bra039431	RPT5A	protein	protein.degradation.ubiquitin.proteasom	protein.degradation.ubiquitin.proteasom	protein.degradation.ubiquitin.proteasom	protein.degradation.ubiquitin.proteasom	AT3G05530.1	ATS6A.2,RPT5A	regulatory particle triple-A ATPase 5A	regulatory particle triple-A ATPase 5A	regulatory particle triple-A ATPase 5A
Bra003330	RTM3	protein	protein.degradation.ubiquitin.ubiquitin protease	protein.degradation.ubiquitin.ubiquitin protease	protein.degradation.ubiquitin.ubiquitin protease	protein.degradation.ubiquitin.ubiquitin protease	AT3G58350.1	RTM3	RESTRICTED TEV MOVEMENT 3	RESTRICTED TEV MOVEMENT 3	RESTRICTED TEV MOVEMENT 3
Bra003331	At3g58360	protein	protein.degradation.ubiquitin.ubiquitin protease	protein.degradation.ubiquitin.ubiquitin protease	protein.degradation.ubiquitin.ubiquitin protease	protein.degradation.ubiquitin.ubiquitin protease	AT3G44800.1	0	Meprin and TRAF (MATH) homology domain-containing protein	Meprin and TRAF (MATH) homology domain-containing protein	Meprin and TRAF (MATH) homology domain-containing protein
Bra030055	IRX9H	protein	protein.glycosylation	protein.glycosylation	protein.glycosylation	protein.glycosylation	AT1G27600.1	I9H,IRX9-L	Nucleotide-diphospho-sugar transferases superfamily protein	Nucleotide-diphospho-sugar transferases superfamily protein	Nucleotide-diphospho-sugar transferases superfamily protein
Bra002654	CIPK10	protein	protein.postranslational modification	protein.postranslational modification	protein.postranslational modification	protein.postranslational modification	AT5G58380.1	CIPK10,PKS2,SIP1,SNRK3.8	SOS3-interacting protein 1	SOS3-interacting protein 1	SOS3-interacting protein 1
Bra002766	ABI2	protein	protein.postranslational modification	protein.postranslational modification	protein.postranslational modification	protein.postranslational modification	AT5G57050.1	ABI2,AtABI2	Protein phosphatase 2C family protein	Protein phosphatase 2C family protein	Protein phosphatase 2C family protein
Bra009315	-	protein	protein.postranslational modification	protein.postranslational modification	protein.postranslational modification	protein.postranslational modification	AT5G08010.1	0	0	0	0
Bra009941	TOPP8	protein	protein.postranslational modification	protein.postranslational modification	protein.postranslational modification	protein.postranslational modification	AT5G27840.1	TOPP8	Calcineurin-like metallo-phosphoesterase superfamily protein	Calcineurin-like metallo-phosphoesterase superfamily protein	Calcineurin-like metallo-phosphoesterase superfamily protein
Bra009993	NEK3	protein	protein.postranslational modification	protein.postranslational modification	protein.postranslational modification	protein.postranslational modification	AT5G28290.1	ATNEK3,NEK3	NIMA-related kinase 3	NIMA-related kinase 3	NIMA-related kinase 3
Bra018036	CDKA-1	protein	protein.postranslational modification	protein.postranslational modification	protein.postranslational modification	protein.postranslational modification	AT3G48750.1	CDC2,CDC2A,CDC2AAT,CDK2,CDKA1,CDKA;1	cell division control 2	cell division control 2	cell division control 2
Bra019593	CRK4	protein	protein.postranslational modification	protein.postranslational modification	protein.postranslational modification	protein.postranslational modification	AT5G24430.1	0	Calcium-dependent protein kinase (CDPK) family protein	Calcium-dependent protein kinase (CDPK) family protein	Calcium-dependent protein kinase (CDPK) family protein
Bra024497	HT1	protein	protein.postranslational modification	protein.postranslational modification	protein.postranslational modification	protein.postranslational modification	AT2G17700.1	0	ACT-like protein tyrosine kinase family protein	ACT-like protein tyrosine kinase family protein	ACT-like protein tyrosine kinase family protein
Bra025165	Prpf4b	protein	protein.postranslational modification	protein.postranslational modification	protein.postranslational modification	protein.postranslational modification	AT3G25840.1	0	Protein kinase superfamily protein	Protein kinase superfamily protein	Protein kinase superfamily protein
Bra025952	PP2AB2	protein	protein.postranslational modification	protein.postranslational modification	protein.postranslational modification	protein.postranslational modification	AT1G17720.2	ATB BETA	Protein phosphatase 2A, regulatory subunit PR55	Protein phosphatase 2A, regulatory subunit PR55	Protein phosphatase 2A, regulatory subunit PR55
Bra026072	EDR1	protein	protein.postranslational modification	protein.postranslational modification	protein.postranslational modification	protein.postranslational modification	AT1G16270.1	0	Protein kinase superfamily protein with octicosapeptide/Phox/Bem1p domain	Protein kinase superfamily protein with octicosapeptide/Phox/Bem1p domain	Protein kinase superfamily protein with octicosapeptide/Phox/Bem1p domain
Bra028518	WNK8	protein	protein.postranslational modification	protein.postranslational modification	protein.postranslational modification	protein.postranslational modification	AT5G41990.1	ATWNK8,WNK8	with no lysine (K) kinase 8	with no lysine (K) kinase 8	with no lysine (K) kinase 8
Bra029713	ATPK1	protein	protein.postranslational modification	protein.postranslational modification	protein.postranslational modification	protein.postranslational modification	AT3G08730.1	ATPK1,ATPK6,ATS6K1,PK1,PK6,S6K1	protein-serine kinase 1	protein-serine kinase 1	protein-serine kinase 1
Bra034743	AGC1-5	protein	protein.postranslational modification	protein.postranslational modification	protein.postranslational modification	protein.postranslational modification	AT3G12690.1	AGC1.5	AGC kinase 1.5	AGC kinase 1.5	AGC kinase 1.5
Bra034845	PP2CA	protein	protein.postranslational modification	protein.postranslational modification	protein.postranslational modification	protein.postranslational modification	AT3G11410.1	AHG3,ATPP2CA,PP2CA	protein phosphatase 2CA	protein phosphatase 2CA	protein phosphatase 2CA
Bra015053	PERK1	protein	protein.postranslational modification.kinase.receptor like cytoplasmatic kinase VII	protein.postranslational modification.kinase.receptor like cytoplasmatic kinase VII	protein.postranslational modification.kinase.receptor like cytoplasmatic kinase VII	protein.postranslational modification.kinase.receptor like cytoplasmatic kinase VII	AT3G24550.1	ATPERK1,PERK1	proline extensin-like receptor kinase 1	proline extensin-like receptor kinase 1	proline extensin-like receptor kinase 1
Bra015533	At1g06840	protein	protein.postranslational modification.kinase.receptor like cytoplasmatic kinase VII	protein.postranslational modification.kinase.receptor like cytoplasmatic kinase VII	protein.postranslational modification.kinase.receptor like cytoplasmatic kinase VII	protein.postranslational modification.kinase.receptor like cytoplasmatic kinase VII	AT1G06840.1	0	Leucine-rich repeat protein kinase family protein	Leucine-rich repeat protein kinase family protein	Leucine-rich repeat protein kinase family protein
Bra025835	PBS1	protein	protein.postranslational modification.kinase.receptor like cytoplasmatic kinase VII	protein.postranslational modification.kinase.receptor like cytoplasmatic kinase VII	protein.postranslational modification.kinase.receptor like cytoplasmatic kinase VII	protein.postranslational modification.kinase.receptor like cytoplasmatic kinase VII	AT1G20650.1	0	Protein kinase superfamily protein	Protein kinase superfamily protein	Protein kinase superfamily protein
Bra027408	SELMODRAFT_444075	protein	protein.postranslational modification.kinase.receptor like cytoplasmatic kinase VII	protein.postranslational modification.kinase.receptor like cytoplasmatic kinase VII	protein.postranslational modification.kinase.receptor like cytoplasmatic kinase VII	protein.postranslational modification.kinase.receptor like cytoplasmatic kinase VII	AT3G13690.1	0	Protein kinase protein with adenine nucleotide alpha hydrolases-like domain	Protein kinase protein with adenine nucleotide alpha hydrolases-like domain	Protein kinase protein with adenine nucleotide alpha hydrolases-like domain
Bra002134	NCBP	protein	protein.synthesis.initiation	protein.synthesis.initiation	protein.synthesis.initiation	protein.synthesis.initiation	AT5G18110.1	NCBP	novel cap-binding protein	novel cap-binding protein	novel cap-binding protein
Bra023348	denr	protein	protein.synthesis.initiation	protein.synthesis.initiation	protein.synthesis.initiation	protein.synthesis.initiation	AT5G11890.1	0	0	0	0
Bra004323	At1g68590	protein	protein.synthesis.ribosomal protein.prokaryotic.chloroplast.30S subunit.PSRP3	protein.synthesis.ribosomal protein.prokaryotic.chloroplast.30S subunit.PSRP3	protein.synthesis.ribosomal protein.prokaryotic.chloroplast.30S subunit.PSRP3	protein.synthesis.ribosomal protein.prokaryotic.chloroplast.30S subunit.PSRP3	AT1G68590.1	0	Ribosomal protein PSRP-3/Ycf65	Ribosomal protein PSRP-3/Ycf65	Ribosomal protein PSRP-3/Ycf65
Bra016064	rpl16	protein	protein.synthesis.ribosomal protein.prokaryotic.chloroplast.50S subunit.L16	protein.synthesis.ribosomal protein.prokaryotic.chloroplast.50S subunit.L16	protein.synthesis.ribosomal protein.prokaryotic.chloroplast.50S subunit.L16	protein.synthesis.ribosomal protein.prokaryotic.chloroplast.50S subunit.L16	ATCG00790.1	0	ribosomal protein L16	ribosomal protein L16	ribosomal protein L16
Bra018009	rpsI	protein	protein.synthesis.ribosomal protein.unknown.small subunit.S9	protein.synthesis.ribosomal protein.unknown.small subunit.S9	protein.synthesis.ribosomal protein.unknown.small subunit.S9	protein.synthesis.ribosomal protein.unknown.small subunit.S9	AT3G49080.1	0	Ribosomal protein S5 domain 2-like superfamily protein	Ribosomal protein S5 domain 2-like superfamily protein	Ribosomal protein S5 domain 2-like superfamily protein
Bra012465	Ipo9	protein	protein.targeting.nucleus	protein.targeting.nucleus	protein.targeting.nucleus	protein.targeting.nucleus	AT1G26170.1	0	ARM repeat superfamily protein	ARM repeat superfamily protein	ARM repeat superfamily protein
Bra019707	G3bp1	protein	protein.targeting.nucleus	protein.targeting.nucleus	protein.targeting.nucleus	protein.targeting.nucleus	AT1G13730.1	0	Nuclear transport factor 2 (NTF2) family protein with RNA binding (RRM-RBD-RNP motifs) domain	Nuclear transport factor 2 (NTF2) family protein with RNA binding (RRM-RBD-RNP motifs) domain	Nuclear transport factor 2 (NTF2) family protein with RNA binding (RRM-RBD-RNP motifs) domain
Bra026183	NUP155	protein	protein.targeting.nucleus	protein.targeting.nucleus	protein.targeting.nucleus	protein.targeting.nucleus	AT1G14850.1	NUP155	nucleoporin 155	nucleoporin 155	nucleoporin 155
Bra028460	GB210	protein	protein.targeting.nucleus	protein.targeting.nucleus	protein.targeting.nucleus	protein.targeting.nucleus	AT5G40480.1	EMB3012	embryo defective 3012	embryo defective 3012	embryo defective 3012
Bra018008	SRP9	protein	protein.targeting.secretory pathway.ER	protein.targeting.secretory pathway.ER	protein.targeting.secretory pathway.ER	protein.targeting.secretory pathway.ER	AT3G49100.1	0	Signal recognition particle, SRP9/SRP14 subunit	Signal recognition particle, SRP9/SRP14 subunit	Signal recognition particle, SRP9/SRP14 subunit
Bra029847	HB2	redox	redox.heme	redox.heme	redox.heme	redox.heme	AT3G10520.1	AHB2,ARATH GLB2,ATGLB2,GLB2,HB2,NSHB2	haemoglobin 2	haemoglobin 2	haemoglobin 2
Bra012959	At5g61440	redox	redox.thioredoxin	redox.thioredoxin	redox.thioredoxin	redox.thioredoxin	AT5G61440.1	ACHT5	atypical CYS HIS rich thioredoxin 5	atypical CYS HIS rich thioredoxin 5	atypical CYS HIS rich thioredoxin 5
Bra010856	PCMP-E34	RNA	RNA.processing	RNA.processing	RNA.processing	RNA.processing	AT1G28690.1	0	Tetratricopeptide repeat (TPR)-like superfamily protein	Tetratricopeptide repeat (TPR)-like superfamily protein	Tetratricopeptide repeat (TPR)-like superfamily protein
Bra012062	DIM1B	RNA	RNA.processing	RNA.processing	RNA.processing	RNA.processing	AT5G66360.2	0	Ribosomal RNA adenine dimethylase family protein	Ribosomal RNA adenine dimethylase family protein	Ribosomal RNA adenine dimethylase family protein
Bra022270	PAB2	RNA	RNA.processing	RNA.processing	RNA.processing	RNA.processing	AT1G45100.1	0	RNA-binding (RRM/RBD/RNP motifs) family protein	RNA-binding (RRM/RBD/RNP motifs) family protein	RNA-binding (RRM/RBD/RNP motifs) family protein
Bra026024	At1g12775	RNA	RNA.regulation of transcription	RNA.regulation of transcription	RNA.regulation of transcription	RNA.regulation of transcription	AT1G16830.1	0	Pentatricopeptide repeat (PPR) superfamily protein	Pentatricopeptide repeat (PPR) superfamily protein	Pentatricopeptide repeat (PPR) superfamily protein
Bra028380	PPR336	RNA	RNA.regulation of transcription	RNA.regulation of transcription	RNA.regulation of transcription	RNA.regulation of transcription	AT1G61870.1	PPR336	pentatricopeptide repeat 336	pentatricopeptide repeat 336	pentatricopeptide repeat 336
Bra012352	ERF070	RNA	RNA.regulation of transcription.AP2/EREBP, APETALA2/Ethylene-responsive element binding protein family	RNA.regulation of transcription.AP2/EREBP, APETALA2/Ethylene-responsive element binding protein family	RNA.regulation of transcription.AP2/EREBP, APETALA2/Ethylene-responsive element binding protein family	RNA.regulation of transcription.AP2/EREBP, APETALA2/Ethylene-responsive element binding protein family	AT1G71130.1	0	Integrase-type DNA-binding superfamily protein	Integrase-type DNA-binding superfamily protein	Integrase-type DNA-binding superfamily protein
Bra016063	ERF073	RNA	RNA.regulation of transcription.AP2/EREBP, APETALA2/Ethylene-responsive element binding protein family	RNA.regulation of transcription.AP2/EREBP, APETALA2/Ethylene-responsive element binding protein family	RNA.regulation of transcription.AP2/EREBP, APETALA2/Ethylene-responsive element binding protein family	RNA.regulation of transcription.AP2/EREBP, APETALA2/Ethylene-responsive element binding protein family	AT1G72360.2	HRE1	Integrase-type DNA-binding superfamily protein	Integrase-type DNA-binding superfamily protein	Integrase-type DNA-binding superfamily protein
Bra018124	ARF22	RNA	RNA.regulation of transcription.ARF, Auxin Response Factor family	RNA.regulation of transcription.ARF, Auxin Response Factor family	RNA.regulation of transcription.ARF, Auxin Response Factor family	RNA.regulation of transcription.ARF, Auxin Response Factor family	AT1G34410.1	ARF21	auxin response factor 21	auxin response factor 21	auxin response factor 21
Bra025775	ARF5	RNA	RNA.regulation of transcription.ARF, Auxin Response Factor family	RNA.regulation of transcription.ARF, Auxin Response Factor family	RNA.regulation of transcription.ARF, Auxin Response Factor family	RNA.regulation of transcription.ARF, Auxin Response Factor family	AT1G19850.1	ARF5,IAA24,MP	Transcriptional factor B3 family protein / auxin-responsive factor AUX/IAA-related	Transcriptional factor B3 family protein / auxin-responsive factor AUX/IAA-related	Transcriptional factor B3 family protein / auxin-responsive factor AUX/IAA-related
Bra025779	ARF2	RNA	RNA.regulation of transcription.ARF, Auxin Response Factor family	RNA.regulation of transcription.ARF, Auxin Response Factor family	RNA.regulation of transcription.ARF, Auxin Response Factor family	RNA.regulation of transcription.ARF, Auxin Response Factor family	AT5G62000.1	ARF1-BP,ARF2,HSS,ORE14	auxin response factor 2	auxin response factor 2	auxin response factor 2
Bra018084	ARR5	RNA	RNA.regulation of transcription.ARR	RNA.regulation of transcription.ARR	RNA.regulation of transcription.ARR	RNA.regulation of transcription.ARR	AT3G48100.1	ARR5,ATRR2,IBC6,RR5	response regulator 5	response regulator 5	response regulator 5
Bra003484	IAA30	RNA	RNA.regulation of transcription.Aux/IAA family	RNA.regulation of transcription.Aux/IAA family	RNA.regulation of transcription.Aux/IAA family	RNA.regulation of transcription.Aux/IAA family	AT3G62100.1	IAA30	indole-3-acetic acid inducible 30	indole-3-acetic acid inducible 30	indole-3-acetic acid inducible 30
Bra024406	IAA9	RNA	RNA.regulation of transcription.Aux/IAA family	RNA.regulation of transcription.Aux/IAA family	RNA.regulation of transcription.Aux/IAA family	RNA.regulation of transcription.Aux/IAA family	AT5G65670.1	IAA9	indole-3-acetic acid inducible 9	indole-3-acetic acid inducible 9	indole-3-acetic acid inducible 9
Bra014971	ORG2	RNA	RNA.regulation of transcription.bHLH,Basic Helix-Loop-Helix family	RNA.regulation of transcription.bHLH,Basic Helix-Loop-Helix family	RNA.regulation of transcription.bHLH,Basic Helix-Loop-Helix family	RNA.regulation of transcription.bHLH,Basic Helix-Loop-Helix family	AT3G56970.1	BHLH038,ORG2	basic helix-loop-helix (bHLH) DNA-binding superfamily protein	basic helix-loop-helix (bHLH) DNA-binding superfamily protein	basic helix-loop-helix (bHLH) DNA-binding superfamily protein
Bra014972	BHLH77	RNA	RNA.regulation of transcription.bHLH,Basic Helix-Loop-Helix family	RNA.regulation of transcription.bHLH,Basic Helix-Loop-Helix family	RNA.regulation of transcription.bHLH,Basic Helix-Loop-Helix family	RNA.regulation of transcription.bHLH,Basic Helix-Loop-Helix family	AT3G23690.1	0	basic helix-loop-helix (bHLH) DNA-binding superfamily protein	basic helix-loop-helix (bHLH) DNA-binding superfamily protein	basic helix-loop-helix (bHLH) DNA-binding superfamily protein
Bra023751	BHLH34	RNA	RNA.regulation of transcription.bHLH,Basic Helix-Loop-Helix family	RNA.regulation of transcription.bHLH,Basic Helix-Loop-Helix family	RNA.regulation of transcription.bHLH,Basic Helix-Loop-Helix family	RNA.regulation of transcription.bHLH,Basic Helix-Loop-Helix family	AT3G23210.1	bHLH34	basic helix-loop-helix (bHLH) DNA-binding superfamily protein	basic helix-loop-helix (bHLH) DNA-binding superfamily protein	basic helix-loop-helix (bHLH) DNA-binding superfamily protein
Bra025158	BHLH32	RNA	RNA.regulation of transcription.bHLH,Basic Helix-Loop-Helix family	RNA.regulation of transcription.bHLH,Basic Helix-Loop-Helix family	RNA.regulation of transcription.bHLH,Basic Helix-Loop-Helix family	RNA.regulation of transcription.bHLH,Basic Helix-Loop-Helix family	AT3G25710.1	ATAIG1,BHLH32,TMO5	basic helix-loop-helix 32	basic helix-loop-helix 32	basic helix-loop-helix 32
Bra037382	GBF2	RNA	RNA.regulation of transcription.bZIP transcription factor family	RNA.regulation of transcription.bZIP transcription factor family	RNA.regulation of transcription.bZIP transcription factor family	RNA.regulation of transcription.bZIP transcription factor family	AT4G01120.1	ATBZIP54,GBF2	G-box binding factor 2	G-box binding factor 2	G-box binding factor 2
Bra010713	BBX20	RNA	RNA.regulation of transcription.C2C2(Zn) CO-like, Constans-like zinc finger family	RNA.regulation of transcription.C2C2(Zn) CO-like, Constans-like zinc finger family	RNA.regulation of transcription.C2C2(Zn) CO-like, Constans-like zinc finger family	RNA.regulation of transcription.C2C2(Zn) CO-like, Constans-like zinc finger family	AT4G39070.1	0	B-box zinc finger family protein	B-box zinc finger family protein	B-box zinc finger family protein
Bra030124	DOF1.5	RNA	RNA.regulation of transcription.C2C2(Zn) DOF zinc finger family	RNA.regulation of transcription.C2C2(Zn) DOF zinc finger family	RNA.regulation of transcription.C2C2(Zn) DOF zinc finger family	RNA.regulation of transcription.C2C2(Zn) DOF zinc finger family	AT1G29160.1	0	Dof-type zinc finger DNA-binding family protein	Dof-type zinc finger DNA-binding family protein	Dof-type zinc finger DNA-binding family protein
Bra003295	WIP2	RNA	RNA.regulation of transcription.C2H2 zinc finger family	RNA.regulation of transcription.C2H2 zinc finger family	RNA.regulation of transcription.C2H2 zinc finger family	RNA.regulation of transcription.C2H2 zinc finger family	AT3G57670.1	NTT,WIP2	C2H2-type zinc finger family protein	C2H2-type zinc finger family protein	C2H2-type zinc finger family protein
Bra011270	SPCC550.15c	RNA	RNA.regulation of transcription.C2H2 zinc finger family	RNA.regulation of transcription.C2H2 zinc finger family	RNA.regulation of transcription.C2H2 zinc finger family	RNA.regulation of transcription.C2H2 zinc finger family	AT4G31420.1	0	Zinc finger protein 622	Zinc finger protein 622	Zinc finger protein 622
Bra002173	Os01g0367900	RNA	RNA.regulation of transcription.Chromatin Remodeling Factors	RNA.regulation of transcription.Chromatin Remodeling Factors	RNA.regulation of transcription.Chromatin Remodeling Factors	RNA.regulation of transcription.Chromatin Remodeling Factors	AT5G18620.2	CHR17	chromatin remodeling factor17	chromatin remodeling factor17	chromatin remodeling factor17
Bra020751	Os01g0367900	RNA	RNA.regulation of transcription.Chromatin Remodeling Factors	RNA.regulation of transcription.Chromatin Remodeling Factors	RNA.regulation of transcription.Chromatin Remodeling Factors	RNA.regulation of transcription.Chromatin Remodeling Factors	AT3G06400.1	CHR11	chromatin-remodeling protein 11	chromatin-remodeling protein 11	chromatin-remodeling protein 11
Bra003611	APL	RNA	RNA.regulation of transcription.G2-like transcription factor family, GARP	RNA.regulation of transcription.G2-like transcription factor family, GARP	RNA.regulation of transcription.G2-like transcription factor family, GARP	RNA.regulation of transcription.G2-like transcription factor family, GARP	AT1G79430.2	APL,WDY	Homeodomain-like superfamily protein	Homeodomain-like superfamily protein	Homeodomain-like superfamily protein
Bra019824	BOA	RNA	RNA.regulation of transcription.G2-like transcription factor family, GARP	RNA.regulation of transcription.G2-like transcription factor family, GARP	RNA.regulation of transcription.G2-like transcription factor family, GARP	RNA.regulation of transcription.G2-like transcription factor family, GARP	AT1G13300.1	HRS1	myb-like transcription factor family protein	myb-like transcription factor family protein	myb-like transcription factor family protein
Bra025115	PCL1	RNA	RNA.regulation of transcription.G2-like transcription factor family, GARP	RNA.regulation of transcription.G2-like transcription factor family, GARP	RNA.regulation of transcription.G2-like transcription factor family, GARP	RNA.regulation of transcription.G2-like transcription factor family, GARP	AT2G03500.1	0	Homeodomain-like superfamily protein	Homeodomain-like superfamily protein	Homeodomain-like superfamily protein
Bra029866	LUX	RNA	RNA.regulation of transcription.G2-like transcription factor family, GARP	RNA.regulation of transcription.G2-like transcription factor family, GARP	RNA.regulation of transcription.G2-like transcription factor family, GARP	RNA.regulation of transcription.G2-like transcription factor family, GARP	AT3G10760.1	0	Homeodomain-like superfamily protein	Homeodomain-like superfamily protein	Homeodomain-like superfamily protein
Bra010002	GIF1	RNA	RNA.regulation of transcription.General Transcription	RNA.regulation of transcription.General Transcription	RNA.regulation of transcription.General Transcription	RNA.regulation of transcription.General Transcription	AT5G28640.1	AN3,ATGIF1,GIF,GIF1	SSXT family protein	SSXT family protein	SSXT family protein
Bra024485	WUS	RNA	RNA.regulation of transcription.HB,Homeobox transcription factor family	RNA.regulation of transcription.HB,Homeobox transcription factor family	RNA.regulation of transcription.HB,Homeobox transcription factor family	RNA.regulation of transcription.HB,Homeobox transcription factor family	AT2G17950.1	PGA6,WUS,WUS1	Homeodomain-like superfamily protein	Homeodomain-like superfamily protein	Homeodomain-like superfamily protein
Bra025938	HDG12	RNA	RNA.regulation of transcription.HB,Homeobox transcription factor family	RNA.regulation of transcription.HB,Homeobox transcription factor family	RNA.regulation of transcription.HB,Homeobox transcription factor family	RNA.regulation of transcription.HB,Homeobox transcription factor family	AT1G17920.1	HDG12	homeodomain GLABROUS 12	homeodomain GLABROUS 12	homeodomain GLABROUS 12
Bra018072	HDA7	RNA	RNA.regulation of transcription.HDA	RNA.regulation of transcription.HDA	RNA.regulation of transcription.HDA	RNA.regulation of transcription.HDA	AT5G35600.1	HDA7	histone deacetylase7	histone deacetylase7	histone deacetylase7
Bra018073	HDA7	RNA	RNA.regulation of transcription.HDA	RNA.regulation of transcription.HDA	RNA.regulation of transcription.HDA	RNA.regulation of transcription.HDA	AT5G35600.1	HDA7	histone deacetylase7	histone deacetylase7	histone deacetylase7
Bra025126	AGL3	RNA	RNA.regulation of transcription.MADS box transcription factor family	RNA.regulation of transcription.MADS box transcription factor family	RNA.regulation of transcription.MADS box transcription factor family	RNA.regulation of transcription.MADS box transcription factor family	AT2G03710.2	AGL3,SEP4	K-box region and MADS-box transcription factor family protein	K-box region and MADS-box transcription factor family protein	K-box region and MADS-box transcription factor family protein
Bra012337	MYB3	RNA	RNA.regulation of transcription.MYB domain transcription factor family	RNA.regulation of transcription.MYB domain transcription factor family	RNA.regulation of transcription.MYB domain transcription factor family	RNA.regulation of transcription.MYB domain transcription factor family	AT1G22640.1	ATMYB3,MYB3	myb domain protein 3	myb domain protein 3	myb domain protein 3
Bra019658	mybl2	RNA	RNA.regulation of transcription.MYB domain transcription factor family	RNA.regulation of transcription.MYB domain transcription factor family	RNA.regulation of transcription.MYB domain transcription factor family	RNA.regulation of transcription.MYB domain transcription factor family	AT1G14350.1	AtMYB124,FLP,MYB124	Duplicated homeodomain-like superfamily protein	Duplicated homeodomain-like superfamily protein	Duplicated homeodomain-like superfamily protein
Bra025337	MYB35	RNA	RNA.regulation of transcription.MYB domain transcription factor family	RNA.regulation of transcription.MYB domain transcription factor family	RNA.regulation of transcription.MYB domain transcription factor family	RNA.regulation of transcription.MYB domain transcription factor family	AT3G28470.1	ATMYB35,TDF1	Duplicated homeodomain-like superfamily protein	Duplicated homeodomain-like superfamily protein	Duplicated homeodomain-like superfamily protein
Bra025681	MYB34	RNA	RNA.regulation of transcription.MYB domain transcription factor family	RNA.regulation of transcription.MYB domain transcription factor family	RNA.regulation of transcription.MYB domain transcription factor family	RNA.regulation of transcription.MYB domain transcription factor family	AT1G18710.1	AtMYB47,MYB47	myb domain protein 47	myb domain protein 47	myb domain protein 47
Bra039445	PCMP-E83	RNA	RNA.regulation of transcription.MYB domain transcription factor family	RNA.regulation of transcription.MYB domain transcription factor family	RNA.regulation of transcription.MYB domain transcription factor family	RNA.regulation of transcription.MYB domain transcription factor family	AT3G05340.1	0	Tetratricopeptide repeat (TPR)-like superfamily protein	Tetratricopeptide repeat (TPR)-like superfamily protein	Tetratricopeptide repeat (TPR)-like superfamily protein
Bra025834	NLP4	RNA	RNA.regulation of transcription.NIN-like bZIP-related family	RNA.regulation of transcription.NIN-like bZIP-related family	RNA.regulation of transcription.NIN-like bZIP-related family	RNA.regulation of transcription.NIN-like bZIP-related family	AT1G20640.1	0	Plant regulator RWP-RK family protein	Plant regulator RWP-RK family protein	Plant regulator RWP-RK family protein
Bra011064	Mettl5	RNA	RNA.regulation of transcription.putative transcription regulator	RNA.regulation of transcription.putative transcription regulator	RNA.regulation of transcription.putative transcription regulator	RNA.regulation of transcription.putative transcription regulator	AT4G28830.1	0	S-adenosyl-L-methionine-dependent methyltransferases superfamily protein	S-adenosyl-L-methionine-dependent methyltransferases superfamily protein	S-adenosyl-L-methionine-dependent methyltransferases superfamily protein
Bra019958	NFXL1	RNA	RNA.regulation of transcription.putative transcription regulator	RNA.regulation of transcription.putative transcription regulator	RNA.regulation of transcription.putative transcription regulator	RNA.regulation of transcription.putative transcription regulator	AT1G10170.1	ATNFXL1,NFXL1	NF-X-like 1	NF-X-like 1	NF-X-like 1
Bra038849	-	RNA	RNA.regulation of transcription.putative transcription regulator	RNA.regulation of transcription.putative transcription regulator	RNA.regulation of transcription.putative transcription regulator	RNA.regulation of transcription.putative transcription regulator	AT2G19260.1	0	RING/FYVE/PHD zinc finger superfamily protein	RING/FYVE/PHD zinc finger superfamily protein	RING/FYVE/PHD zinc finger superfamily protein
Bra009330	At5g08230	RNA	RNA.regulation of transcription.PWWP domain protein	RNA.regulation of transcription.PWWP domain protein	RNA.regulation of transcription.PWWP domain protein	RNA.regulation of transcription.PWWP domain protein	AT5G08230.1	0	Tudor/PWWP/MBT domain-containing protein	Tudor/PWWP/MBT domain-containing protein	Tudor/PWWP/MBT domain-containing protein
Bra015090	ASIL2	RNA	RNA.regulation of transcription.Trihelix, Triple-Helix transcription factor family	RNA.regulation of transcription.Trihelix, Triple-Helix transcription factor family	RNA.regulation of transcription.Trihelix, Triple-Helix transcription factor family	RNA.regulation of transcription.Trihelix, Triple-Helix transcription factor family	AT3G24860.1	0	Homeodomain-like superfamily protein	Homeodomain-like superfamily protein	Homeodomain-like superfamily protein
Bra019975	At5g64460	RNA	RNA.regulation of transcription.unclassified	RNA.regulation of transcription.unclassified	RNA.regulation of transcription.unclassified	RNA.regulation of transcription.unclassified	AT1G09920.1	0	TRAF-type zinc finger-related	TRAF-type zinc finger-related	TRAF-type zinc finger-related
Bra025169	NIMIN-2	RNA	RNA.regulation of transcription.unclassified	RNA.regulation of transcription.unclassified	RNA.regulation of transcription.unclassified	RNA.regulation of transcription.unclassified	AT3G25882.1	NIMIN-2	NIM1-interacting 2	NIM1-interacting 2	NIM1-interacting 2
Bra025725	DA1	RNA	RNA.regulation of transcription.unclassified	RNA.regulation of transcription.unclassified	RNA.regulation of transcription.unclassified	RNA.regulation of transcription.unclassified	AT1G19270.1	DA1	DA1	DA1	DA1
Bra019660	BPA1	RNA	RNA.RNA binding	RNA.RNA binding	RNA.RNA binding	RNA.RNA binding	AT1G14340.1	0	RNA-binding (RRM/RBD/RNP motifs) family protein	RNA-binding (RRM/RBD/RNP motifs) family protein	RNA-binding (RRM/RBD/RNP motifs) family protein
Bra003294	rpa1	RNA	RNA.transcription	RNA.transcription	RNA.transcription	RNA.transcription	AT3G57660.1	NRPA1	nuclear RNA polymerase A1	nuclear RNA polymerase A1	nuclear RNA polymerase A1
Bra009060	Tsr3	RNA	RNA.transcription	RNA.transcription	RNA.transcription	RNA.transcription	AT5G10070.1	0	RNase L inhibitor protein-related	RNase L inhibitor protein-related	RNase L inhibitor protein-related
Bra013550	NRPB2	RNA	RNA.transcription	RNA.transcription	RNA.transcription	RNA.transcription	AT4G21710.1	EMB1989,NRPB2,RPB2	DNA-directed RNA polymerase family protein	DNA-directed RNA polymerase family protein	DNA-directed RNA polymerase family protein
Bra039030	RDR5	RNA	RNA.transcription	RNA.transcription	RNA.transcription	RNA.transcription	AT2G19930.1	0	RNA-dependent RNA polymerase family protein	RNA-dependent RNA polymerase family protein	RNA-dependent RNA polymerase family protein
Bra026320	OMT1	secondary_metabolism	secondary metabolism.phenylpropanoids.lignin biosynthesis.COMT	secondary metabolism.phenylpropanoids.lignin biosynthesis.COMT	secondary metabolism.phenylpropanoids.lignin biosynthesis.COMT	secondary metabolism.phenylpropanoids.lignin biosynthesis.COMT	AT5G54160.1	ATOMT1,OMT1	O-methyltransferase 1	O-methyltransferase 1	O-methyltransferase 1
Bra003287	CPK32	signalling	signalling.calcium	signalling.calcium	signalling.calcium	signalling.calcium	AT3G57530.1	ATCPK32,CDPK32,CPK32	calcium-dependent protein kinase 32	calcium-dependent protein kinase 32	calcium-dependent protein kinase 32
Bra009273	BON2	signalling	signalling.calcium	signalling.calcium	signalling.calcium	signalling.calcium	AT5G07300.1	BON2	Calcium-dependent phospholipid-binding Copine family protein	Calcium-dependent phospholipid-binding Copine family protein	Calcium-dependent phospholipid-binding Copine family protein
Bra009743	CBL4	signalling	signalling.calcium	signalling.calcium	signalling.calcium	signalling.calcium	AT5G24270.1	ATSOS3,CBL4,SOS3	Calcium-binding EF-hand family protein	Calcium-binding EF-hand family protein	Calcium-binding EF-hand family protein
Bra011041	Ttc7a	signalling	signalling.calcium	signalling.calcium	signalling.calcium	signalling.calcium	AT4G28600.1	NPGR2	no pollen germination related 2	no pollen germination related 2	no pollen germination related 2
Bra016936	CML35	signalling	signalling.calcium	signalling.calcium	signalling.calcium	signalling.calcium	AT2G41410.1	0	Calcium-binding EF-hand family protein	Calcium-binding EF-hand family protein	Calcium-binding EF-hand family protein
Bra018016	Dagla	signalling	signalling.calcium	signalling.calcium	signalling.calcium	signalling.calcium	AT3G49050.1	0	alpha/beta-Hydrolases superfamily protein	alpha/beta-Hydrolases superfamily protein	alpha/beta-Hydrolases superfamily protein
Bra023790	ACA12	signalling	signalling.calcium	signalling.calcium	signalling.calcium	signalling.calcium	AT3G22910.1	0	ATPase E1-E2 type family protein / haloacid dehalogenase-like hydrolase family protein	ATPase E1-E2 type family protein / haloacid dehalogenase-like hydrolase family protein	ATPase E1-E2 type family protein / haloacid dehalogenase-like hydrolase family protein
Bra025371	CML30	signalling	signalling.calcium	signalling.calcium	signalling.calcium	signalling.calcium	AT3G29010.1	0	Biotin/lipoate A/B protein ligase family	Biotin/lipoate A/B protein ligase family	Biotin/lipoate A/B protein ligase family
Bra025842	SPBC800.10c	signalling	signalling.calcium	signalling.calcium	signalling.calcium	signalling.calcium	AT1G20760.1	0	Calcium-binding EF hand family protein	Calcium-binding EF hand family protein	Calcium-binding EF hand family protein
Bra024329	At5g64813	signalling	signalling.G-proteins	signalling.G-proteins	signalling.G-proteins	signalling.G-proteins	AT5G64813.1	LIP1	Ras-related small GTP-binding family protein	Ras-related small GTP-binding family protein	Ras-related small GTP-binding family protein
Bra029803	RABE1E	signalling	signalling.G-proteins	signalling.G-proteins	signalling.G-proteins	signalling.G-proteins	AT3G09900.1	ATRAB8E,ATRABE1E,RABE1e	RAB GTPase homolog E1E	RAB GTPase homolog E1E	RAB GTPase homolog E1E
Bra038848	-	signalling	signalling.G-proteins	signalling.G-proteins	signalling.G-proteins	signalling.G-proteins	AT2G19240.1	0	Ypt/Rab-GAP domain of gyp1p superfamily protein	Ypt/Rab-GAP domain of gyp1p superfamily protein	Ypt/Rab-GAP domain of gyp1p superfamily protein
Bra003483	PIF6	signalling	signalling.light	signalling.light	signalling.light	signalling.light	AT3G62090.1	PIF6,PIL2	phytochrome interacting factor 3-like 2	phytochrome interacting factor 3-like 2	phytochrome interacting factor 3-like 2
Bra014719	nfdA	signalling	signalling.light	signalling.light	signalling.light	signalling.light	AT3G55850.1	LAF3,LAF3 ISF1,LAF3 ISF2	Amidohydrolase family	Amidohydrolase family	Amidohydrolase family
Bra015551	LSH6	signalling	signalling.light	signalling.light	signalling.light	signalling.light	AT1G07090.1	LSH6	Protein of unknown function (DUF640)	Protein of unknown function (DUF640)	Protein of unknown function (DUF640)
Bra016865	LSH10	signalling	signalling.light	signalling.light	signalling.light	signalling.light	AT2G42610.1	LSH10	Protein of unknown function (DUF640)	Protein of unknown function (DUF640)	Protein of unknown function (DUF640)
Bra026152	-	signalling	signalling.phosphinositides	signalling.phosphinositides	signalling.phosphinositides	signalling.phosphinositides	AT1G15240.2	0	Phox-associated domain;Phox-like;Sorting nexin, C-terminal	Phox-associated domain;Phox-like;Sorting nexin, C-terminal	Phox-associated domain;Phox-like;Sorting nexin, C-terminal
Bra025394	AHP2	signalling	signalling.phosphorelay	signalling.phosphorelay	signalling.phosphorelay	signalling.phosphorelay	AT3G29350.1	AHP2	histidine-containing phosphotransmitter 2	histidine-containing phosphotransmitter 2	histidine-containing phosphotransmitter 2
Bra019843	SD18	signalling	signalling.receptor kinases.DUF 26	signalling.receptor kinases.DUF 26	signalling.receptor kinases.DUF 26	signalling.receptor kinases.DUF 26	AT4G21380.1	ARK3,RK3	receptor kinase 3	receptor kinase 3	receptor kinase 3
Bra027302	LRR-RLK	signalling	signalling.receptor kinases.DUF 26	signalling.receptor kinases.DUF 26	signalling.receptor kinases.DUF 26	signalling.receptor kinases.DUF 26	AT3G14840.2	0	Leucine-rich repeat transmembrane protein kinase	Leucine-rich repeat transmembrane protein kinase	Leucine-rich repeat transmembrane protein kinase
Bra032175	At4g37250	signalling	signalling.receptor kinases.leucine rich repeat III	signalling.receptor kinases.leucine rich repeat III	signalling.receptor kinases.leucine rich repeat III	signalling.receptor kinases.leucine rich repeat III	AT2G23300.1	0	Leucine-rich repeat protein kinase family protein	Leucine-rich repeat protein kinase family protein	Leucine-rich repeat protein kinase family protein
Bra009287	ERL2	signalling	signalling.receptor kinases.leucine rich repeat XI	signalling.receptor kinases.leucine rich repeat XI	signalling.receptor kinases.leucine rich repeat XI	signalling.receptor kinases.leucine rich repeat XI	AT5G07180.1	ERL2	ERECTA-like 2	ERECTA-like 2	ERECTA-like 2
Bra019819	CRWN2	signalling	signalling.receptor kinases.leucine rich repeat XI	signalling.receptor kinases.leucine rich repeat XI	signalling.receptor kinases.leucine rich repeat XI	signalling.receptor kinases.leucine rich repeat XI	AT1G13220.2	LINC2	nuclear matrix constituent protein-related	nuclear matrix constituent protein-related	nuclear matrix constituent protein-related
Bra025951	PEPR2	signalling	signalling.receptor kinases.leucine rich repeat XI	signalling.receptor kinases.leucine rich repeat XI	signalling.receptor kinases.leucine rich repeat XI	signalling.receptor kinases.leucine rich repeat XI	AT1G17750.1	AtPEPR2,PEPR2	PEP1 receptor 2	PEP1 receptor 2	PEP1 receptor 2
Bra034681	BRL3	signalling	signalling.receptor kinases.leucine rich repeat XI	signalling.receptor kinases.leucine rich repeat XI	signalling.receptor kinases.leucine rich repeat XI	signalling.receptor kinases.leucine rich repeat XI	AT3G13380.1	BRL3	BRI1-like 3	BRI1-like 3	BRI1-like 3
Bra034773	pgip	signalling	signalling.receptor kinases.leucine rich repeat XI	signalling.receptor kinases.leucine rich repeat XI	signalling.receptor kinases.leucine rich repeat XI	signalling.receptor kinases.leucine rich repeat XI	AT3G12145.1	FLOR1,FLR1	Leucine-rich repeat (LRR) family protein	Leucine-rich repeat (LRR) family protein	Leucine-rich repeat (LRR) family protein
Bra034774	PGIP1	signalling	signalling.receptor kinases.leucine rich repeat XI	signalling.receptor kinases.leucine rich repeat XI	signalling.receptor kinases.leucine rich repeat XI	signalling.receptor kinases.leucine rich repeat XI	AT3G12145.1	FLOR1,FLR1	Leucine-rich repeat (LRR) family protein	Leucine-rich repeat (LRR) family protein	Leucine-rich repeat (LRR) family protein
Bra036871	RLP12	signalling	signalling.receptor kinases.leucine rich repeat XI	signalling.receptor kinases.leucine rich repeat XI	signalling.receptor kinases.leucine rich repeat XI	signalling.receptor kinases.leucine rich repeat XI	AT4G13820.1	0	Leucine-rich repeat (LRR) family protein	Leucine-rich repeat (LRR) family protein	Leucine-rich repeat (LRR) family protein
Bra015587	At2g14510	signalling	signalling.receptor kinases.misc	signalling.receptor kinases.misc	signalling.receptor kinases.misc	signalling.receptor kinases.misc	AT2G14510.1	0	Leucine-rich repeat protein kinase family protein	Leucine-rich repeat protein kinase family protein	Leucine-rich repeat protein kinase family protein
Bra025736	WAKL17	signalling	signalling.receptor kinases.wall associated kinase	signalling.receptor kinases.wall associated kinase	signalling.receptor kinases.wall associated kinase	signalling.receptor kinases.wall associated kinase	AT1G19390.1	0	Wall-associated kinase family protein	Wall-associated kinase family protein	Wall-associated kinase family protein
Bra002015	MSL8	signalling	signalling.unspecified	signalling.unspecified	signalling.unspecified	signalling.unspecified	AT2G17000.1	0	Mechanosensitive ion channel family protein	Mechanosensitive ion channel family protein	Mechanosensitive ion channel family protein
Bra025114	At2g03480	stress	stress.abiotic.drought/salt	stress.abiotic.drought/salt	stress.abiotic.drought/salt	stress.abiotic.drought/salt	AT2G03480.1	QUL2	QUASIMODO2 LIKE 2	QUASIMODO2 LIKE 2	QUASIMODO2 LIKE 2
Bra009192	Hscb	stress	stress.abiotic.heat	stress.abiotic.heat	stress.abiotic.heat	stress.abiotic.heat	AT5G06410.1	0	DNAJ heat shock N-terminal domain-containing protein	DNAJ heat shock N-terminal domain-containing protein	DNAJ heat shock N-terminal domain-containing protein
Bra013788	HSP70-6	stress	stress.abiotic.heat	stress.abiotic.heat	stress.abiotic.heat	stress.abiotic.heat	AT4G24280.1	cpHsc70-1	chloroplast heat shock protein 70-1	chloroplast heat shock protein 70-1	chloroplast heat shock protein 70-1
Bra024289	dnaJ	stress	stress.abiotic.heat	stress.abiotic.heat	stress.abiotic.heat	stress.abiotic.heat	AT5G64360.2	0	Chaperone DnaJ-domain superfamily protein	Chaperone DnaJ-domain superfamily protein	Chaperone DnaJ-domain superfamily protein
Bra026525	Hsp90b1	stress	stress.abiotic.heat	stress.abiotic.heat	stress.abiotic.heat	stress.abiotic.heat	AT2G04030.1	AtHsp90.5,CR88,EMB1956,Hsp88.1,HSP90.5	Chaperone protein htpG family protein	Chaperone protein htpG family protein	Chaperone protein htpG family protein
Bra034691	ATJ11	stress	stress.abiotic.heat	stress.abiotic.heat	stress.abiotic.heat	stress.abiotic.heat	AT3G13310.1	0	Chaperone DnaJ-domain superfamily protein	Chaperone DnaJ-domain superfamily protein	Chaperone DnaJ-domain superfamily protein
Bra037514	dnaJ2	stress	stress.abiotic.heat	stress.abiotic.heat	stress.abiotic.heat	stress.abiotic.heat	AT5G48030.1	GFA2	gametophytic factor 2	gametophytic factor 2	gametophytic factor 2
Bra039461	-	stress	stress.abiotic.heat	stress.abiotic.heat	stress.abiotic.heat	stress.abiotic.heat	AT3G04960.3	0	Domain of unknown function (DUF3444)	Domain of unknown function (DUF3444)	Domain of unknown function (DUF3444)
Bra039477	PF13_0198	stress	stress.abiotic.heat	stress.abiotic.heat	stress.abiotic.heat	stress.abiotic.heat	AT3G04960.3	0	Domain of unknown function (DUF3444)	Domain of unknown function (DUF3444)	Domain of unknown function (DUF3444)
Bra018058	-	stress	stress.abiotic.unspecified	stress.abiotic.unspecified	stress.abiotic.unspecified	stress.abiotic.unspecified	AT3G48450.1	0	RPM1-interacting protein 4 (RIN4) family protein	RPM1-interacting protein 4 (RIN4) family protein	RPM1-interacting protein 4 (RIN4) family protein
Bra018085	EDS1B	stress	stress.biotic	stress.biotic	stress.biotic	stress.biotic	AT3G48080.1	0	alpha/beta-Hydrolases superfamily protein	alpha/beta-Hydrolases superfamily protein	alpha/beta-Hydrolases superfamily protein
Bra025730	At1g75040	stress	stress.biotic	stress.biotic	stress.biotic	stress.biotic	AT1G19320.1	0	Pathogenesis-related thaumatin superfamily protein	Pathogenesis-related thaumatin superfamily protein	Pathogenesis-related thaumatin superfamily protein
Bra026094	At1g15890	stress	stress.biotic	stress.biotic	stress.biotic	stress.biotic	AT1G15890.1	0	Disease resistance protein (CC-NBS-LRR class) family	Disease resistance protein (CC-NBS-LRR class) family	Disease resistance protein (CC-NBS-LRR class) family
Bra026368	At4g27190	stress	stress.biotic	stress.biotic	stress.biotic	stress.biotic	AT4G27190.1	0	NB-ARC domain-containing disease resistance protein	NB-ARC domain-containing disease resistance protein	NB-ARC domain-containing disease resistance protein
Bra034822	YLS9	stress	stress.biotic	stress.biotic	stress.biotic	stress.biotic	AT3G11660.1	NHL1	NDR1/HIN1-like 1	NDR1/HIN1-like 1	NDR1/HIN1-like 1
Bra034823	YLS9	stress	stress.biotic	stress.biotic	stress.biotic	stress.biotic	AT3G11650.1	NHL2	NDR1/HIN1-like 2	NDR1/HIN1-like 2	NDR1/HIN1-like 2
Bra018057	At5g66900	stress	stress.biotic.PR-proteins	stress.biotic.PR-proteins	stress.biotic.PR-proteins	stress.biotic.PR-proteins	AT5G66900.1	0	Disease resistance protein (CC-NBS-LRR class) family	Disease resistance protein (CC-NBS-LRR class) family	Disease resistance protein (CC-NBS-LRR class) family
Bra019751	At1g12290	stress	stress.biotic.PR-proteins	stress.biotic.PR-proteins	stress.biotic.PR-proteins	stress.biotic.PR-proteins	AT1G12290.1	0	Disease resistance protein (CC-NBS-LRR class) family	Disease resistance protein (CC-NBS-LRR class) family	Disease resistance protein (CC-NBS-LRR class) family
Bra024407	At1g12660	stress	stress.biotic.PR-proteins	stress.biotic.PR-proteins	stress.biotic.PR-proteins	stress.biotic.PR-proteins	AT1G12660.1	0	0	0	0
Bra026078	PVA14	stress	stress.biotic.PR-proteins	stress.biotic.PR-proteins	stress.biotic.PR-proteins	stress.biotic.PR-proteins	AT5G45220.1	0	Disease resistance protein (TIR-NBS-LRR class) family	Disease resistance protein (TIR-NBS-LRR class) family	Disease resistance protein (TIR-NBS-LRR class) family
Bra008817	ABCG6	transport	transport.ABC transporters and multidrug resistance systems	transport.ABC transporters and multidrug resistance systems	transport.ABC transporters and multidrug resistance systems	transport.ABC transporters and multidrug resistance systems	AT5G13580.1	0	ABC-2 type transporter family protein	ABC-2 type transporter family protein	ABC-2 type transporter family protein
Bra014879	ABCC12	transport	transport.ABC transporters and multidrug resistance systems	transport.ABC transporters and multidrug resistance systems	transport.ABC transporters and multidrug resistance systems	transport.ABC transporters and multidrug resistance systems	AT1G30410.1	ATMRP13,MRP13	multidrug resistance-associated protein 13	multidrug resistance-associated protein 13	multidrug resistance-associated protein 13
Bra026352	ABCG9	transport	transport.ABC transporters and multidrug resistance systems	transport.ABC transporters and multidrug resistance systems	transport.ABC transporters and multidrug resistance systems	transport.ABC transporters and multidrug resistance systems	AT4G27420.1	0	ABC-2 type transporter family protein	ABC-2 type transporter family protein	ABC-2 type transporter family protein
Bra015546	LAX2	transport	transport.amino acids	transport.amino acids	transport.amino acids	transport.amino acids	AT2G21050.1	LAX2	like AUXIN RESISTANT 2	like AUXIN RESISTANT 2	like AUXIN RESISTANT 2
Bra024241	AAP4	transport	transport.amino acids	transport.amino acids	transport.amino acids	transport.amino acids	AT5G63850.1	AAP4	amino acid permease 4	amino acid permease 4	amino acid permease 4
Bra031395	OST3B	transport	transport.amino acids	transport.amino acids	transport.amino acids	transport.amino acids	AT1G61790.1	0	Oligosaccharyltransferase complex/magnesium transporter family protein	Oligosaccharyltransferase complex/magnesium transporter family protein	Oligosaccharyltransferase complex/magnesium transporter family protein
Bra018150	slc37a2	transport	transport.membrane system unknown	transport.membrane system unknown	transport.membrane system unknown	transport.membrane system unknown	AT3G47420.1	ATPS3,PS3	phosphate starvation-induced gene 3	phosphate starvation-induced gene 3	phosphate starvation-induced gene 3
Bra031393	GPT2	transport	transport.metabolite transporters at the envelope membrane	transport.metabolite transporters at the envelope membrane	transport.metabolite transporters at the envelope membrane	transport.metabolite transporters at the envelope membrane	AT1G61800.1	ATGPT2,GPT2	glucose-6-phosphate/phosphate translocator 2	glucose-6-phosphate/phosphate translocator 2	glucose-6-phosphate/phosphate translocator 2
Bra015545	mcfF	transport	transport.metabolite transporters at the mitochondrial membrane	transport.metabolite transporters at the mitochondrial membrane	transport.metabolite transporters at the mitochondrial membrane	transport.metabolite transporters at the mitochondrial membrane	AT1G07030.1	0	Mitochondrial substrate carrier family protein	Mitochondrial substrate carrier family protein	Mitochondrial substrate carrier family protein
Bra003154	CHX20	transport	transport.metal	transport.metal	transport.metal	transport.metal	AT3G53720.1	ATCHX20,CHX20	cation/H+ exchanger 20	cation/H+ exchanger 20	cation/H+ exchanger 20
Bra004051	IAR1	transport	transport.metal	transport.metal	transport.metal	transport.metal	AT1G68100.1	IAR1	ZIP metal ion transporter family	ZIP metal ion transporter family	ZIP metal ion transporter family
Bra009810	At5g25050	transport	transport.misc	transport.misc	transport.misc	transport.misc	AT5G25050.1	0	Major facilitator superfamily protein	Major facilitator superfamily protein	Major facilitator superfamily protein
Bra015089	SFH9	transport	transport.misc	transport.misc	transport.misc	transport.misc	AT3G24840.1	0	Sec14p-like phosphatidylinositol transfer family protein	Sec14p-like phosphatidylinositol transfer family protein	Sec14p-like phosphatidylinositol transfer family protein
Bra025769	TGD1	transport	transport.misc	transport.misc	transport.misc	transport.misc	AT1G19800.1	TGD1	trigalactosyldiacylglycerol 1	trigalactosyldiacylglycerol 1	trigalactosyldiacylglycerol 1
Bra028379	TT12	transport	transport.misc	transport.misc	transport.misc	transport.misc	AT1G61890.1	0	MATE efflux family protein	MATE efflux family protein	MATE efflux family protein
Bra003610	ALIS5	transport	transport.p- and v-ATPases	transport.p- and v-ATPases	transport.p- and v-ATPases	transport.p- and v-ATPases	AT1G79450.1	ALIS5	ALA-interacting subunit 5	ALA-interacting subunit 5	ALA-interacting subunit 5
Bra009996	NPF2.8	transport	transport.peptides and oligopeptides	transport.peptides and oligopeptides	transport.peptides and oligopeptides	transport.peptides and oligopeptides	AT5G28470.1	0	Major facilitator superfamily protein	Major facilitator superfamily protein	Major facilitator superfamily protein
Bra038280	NPF2.7	transport	transport.peptides and oligopeptides	transport.peptides and oligopeptides	transport.peptides and oligopeptides	transport.peptides and oligopeptides	AT3G45650.1	NAXT1	nitrate excretion transporter1	nitrate excretion transporter1	nitrate excretion transporter1
Bra002001	PLT4	transport	transport.sugars	transport.sugars	transport.sugars	transport.sugars	AT2G20780.1	0	Major facilitator superfamily protein	Major facilitator superfamily protein	Major facilitator superfamily protein
Bra010770	CCC1	transport	transport.unspecified anions	transport.unspecified anions	transport.unspecified anions	transport.unspecified anions	AT1G30450.1	ATCCC1,CCC1,HAP5	cation-chloride co-transporter 1	cation-chloride co-transporter 1	cation-chloride co-transporter 1
Bra012398	MLP423	#N/A	#N/A	#N/A	#N/A	#N/A	AT1G24020.1	MLP423	MLP-like protein 423	MLP-like protein 423	MLP-like protein 423
Bra025118	-	nucleotide_metabolism	nucleotide metabolism.degradation.purine	nucleotide metabolism.degradation.purine	nucleotide metabolism.degradation.purine	nucleotide metabolism.degradation.purine	AT2G03590.1	ATUPS1,UPS1	ureide permease 1	ureide permease 1	ureide permease 1
566 common genes
Bra001163	Bra014300	Bra027819	Bra024814	Bra016865	Bra016866	Bra003990	Bra025834	Bra001269	Bra024407	Bra005450	Bra023345
Bra016948	Bra015752	Bra030842	Bra025820	Bra026152	Bra018313	Bra005072	Bra019958	Bra036280	Bra026094	Bra034827	Bra023346
Bra003542	Bra023221	Bra034880	Bra026025	Bra019843	Bra015002	Bra005073	Bra038849	Bra009651	Bra034691	Bra022194	Bra023750
Bra012393	Bra027264	Bra027817	Bra026108	Bra032175	Bra002124	Bra009778	Bra009330	Bra003478	Bra034822	Bra027286	Bra023789
Bra015052	Bra027289	Bra038426	Bra029739	Bra009287	Bra016508	Bra009788	Bra025169	Bra009351	Bra034823	Bra030975	Bra024779
Bra031394	Bra027896	Bra030971	Bra034682	Bra019819	Bra016602	Bra009804	Bra025725	Bra012354	Bra037514	Bra013455	Bra024819
Bra016937	Bra034876	Bra034734	Bra034844	Bra036871	Bra009445	Bra009814	Bra019660	Bra012960	Bra039461	Bra027890	Bra025016
Bra002126	Bra038074	Bra000329	Bra037426	Bra015587	Bra011936	Bra010003	Bra009060	Bra017328	Bra039477	Bra021048	Bra025128
Bra015577	Bra013456	Bra000330	Bra037667	Bra025736	Bra009633	Bra011272	Bra039030	Bra024422	Bra004051	Bra021049	Bra025166
Bra031392	Bra001296	Bra014308	Bra037668	Bra002015	Bra011638	Bra011371	Bra026320	Bra024818	Bra009810	Bra027891	Bra025168
Bra002782	Bra001297	Bra014309	Bra038643	Bra025114	Bra022266	Bra011380	Bra009273	Bra024941	Bra009996	Bra001150	Bra025278
Bra003057	Bra003495	Bra027260	Bra038644	Bra009192	Bra030119	Bra011672	Bra009743	Bra025697	Bra018150	Bra027203	Bra025682
Bra003058	Bra013447	Bra038094	Bra039447	Bra013788	Bra003364	Bra017923	Bra011041	Bra039548	Bra024241	Bra027263	Bra025731
Bra009348	Bra015751	Bra014299	Bra039440	Bra026525	Bra013931	Bra017924	Bra018016	Bra028411	Bra025769	Bra017517	Bra025773
Bra012396	Bra023694	Bra000861	Bra003458	Bra018058	Bra026010	Bra017940	Bra023790	Bra028407	Bra038280	Bra017518	Bra025787
Bra019828	Bra019332	Bra014010	Bra004153	Bra018085	Bra013072	Bra018125	Bra038848	Bra028540	Bra014158	Bra022195	Bra026150
Bra019829	Bra027250	Bra014025	Bra004157	Bra025730	Bra019705	Bra018159	Bra014719	Bra019844	Bra016955	Bra032719	Bra026321
Bra019970	Bra022265	Bra023298	Bra004323	Bra026368	Bra003469	Bra024498	Bra015551	Bra015552	Bra014031	Bra034875	Bra026322
Bra002134	Bra027290	Bra027520	Bra009941	Bra018057	Bra019950	Bra025827	Bra003611	Bra034735	Bra025371	Bra000288	Bra016601
Bra012465	Bra000223	Bra027818	Bra009993	Bra026078	Bra028525	Bra037495	Bra019824	Bra019830	Bra025394	Bra000289	Bra018055
Bra015053	Bra027245	Bra030949	Bra011455	Bra014879	Bra014890	Bra022242	Bra025115	Bra018042	Bra025842	Bra005681	Bra018151
Bra030055	Bra031319	Bra032701	Bra017945	Bra026352	Bra026314	Bra026011	Bra024485	Bra013651	Bra025951	Bra009443	Bra018312
Bra003294	Bra031320	Bra033877	Bra018008	Bra015546	Bra008951	Bra009786	Bra018072	Bra010714	Bra027302	Bra020998	Bra019659
Bra003295	Bra032720	Bra034878	Bra018009	Bra015545	Bra012145	Bra011671	Bra018073	Bra014969	Bra029803	Bra021818	Bra019787
Bra012062	Bra018037	Bra036639	Bra018036	Bra003154	Bra012417	Bra018007	Bra025126	Bra025772	Bra034681	Bra032888	Bra019885
Bra015090	Bra038073	Bra038427	Bra019593	Bra028379	Bra012144	Bra038632	Bra012337	Bra026351	Bra034773	Bra024186	Bra019906
Bra019975	Bra038959	Bra038937	Bra024408	Bra003610	Bra002017	Bra003474	Bra019658	Bra003695	Bra034774	Bra027187	Bra019957
Bra016936	Bra003674	Bra038944	Bra024497	Bra002001	Bra002020	Bra003531	Bra025681	Bra025925	Bra024289	Bra000230	Bra021765
Bra019751	Bra016095	Bra040338	Bra025952	Bra010770	Bra002655	Bra039421	Bra010856	Bra036640	Bra022270	Bra010350	Bra013928
Bra008817	Bra017539	Bra040339	Bra026014	Bra009612	Bra003187	Bra039462	Bra028380	Bra038936	Bra024406	Bra016950	Bra014889
Bra015089	Bra022235	Bra040340	Bra026015	Bra021699	Bra003612	Bra018123	Bra012352	Bra038953	Bra025337	Bra017274	Bra015079
Bra031393	Bra029868	Bra014001	Bra026072	Bra030306	Bra003696	Bra024439	Bra016063	Bra000168	Bra025775	Bra030307	Bra015080
Bra031395	Bra015586	Bra014024	Bra027408	Bra035664	Bra004133	Bra003461	Bra014971	Bra006335	Bra025779	Bra035665	Bra015095
Bra012398	Bra026369	Bra006334	Bra029597	Bra036734	Bra008847	Bra009690	Bra014972	Bra014179	Bra025938	Bra010351	Bra015141
Bra018160	Bra003330	Bra001197	Bra029713	Bra009442	Bra008848	Bra011372	Bra023751	Bra014244	Bra026024	Bra000423	Bra015522
Bra022241	Bra003331	Bra003201	Bra029846	Bra034897	Bra008991	Bra004081	Bra025158	Bra014028	Bra029866	Bra007140	Bra015550
Bra026055	Bra002654	Bra014159	Bra034743	Bra009511	Bra008994	Bra009823	Bra037382	Bra016956	Bra039445	Bra007318	Bra016326
Bra009691	Bra002766	Bra023297	Bra034845	Bra037302	Bra009061	Bra025774	Bra010713	Bra034872	Bra003287	Bra020868	Bra016439
Bra025780	Bra009315	Bra027149	Bra039431	Bra003067	Bra009062	Bra026041	Bra030124	Bra027261	Bra003483	Bra021817	Bra016509
Bra010000	Bra025165	Bra030972	Bra039444	Bra006347	Bra009329	Bra018019	Bra002173	Bra030841	Bra024329	Bra038954	Bra016600
Bra017946	Bra028518	Bra035522	Bra029847	Bra006348	Bra009332	Bra035521	Bra038960	Bra026385	Bra037425	Bra028460	Bra026147
Bra018149	Bra015533	Bra038077	Bra003484	Bra014030	Bra009349	Bra014180	Bra005449	Bra026526	Bra039420	Bra012959	Bra030118
Bra025315	Bra025835	Bra038075	Bra010002	Bra014138	Bra009630	Bra030966	Bra011135	Bra028412	Bra014245	Bra018124	Bra002016
Bra025831	Bra023348	Bra038076	Bra011064	Bra016947	Bra009744	Bra003202	Bra011382	Bra030114	Bra030976	Bra020751	Bra003486
Bra039446	Bra016064	Bra006447	Bra011270	Bra020959	Bra010855	Bra014029	Bra013448	Bra030125	Bra034898	Bra013073	Bra039627
Bra009973	Bra019707	Bra014000	Bra013550	Bra024768	Bra010959	Bra014035	Bra014006	Bra014955	Bra034920	Bra013927	Bra016603
Bra011066	Bra026183	Bra014011	Bra018084	Bra024769	Bra012336	Bra015001	Bra016327	Bra025118	Bra019774	Bra010958	Bra014891
Bra025159	Bra009193
